# Supplementary material for: Genotypic analysis of Plasmodium falciparum malaria parasites in a clinical trial of RTS,S vaccination in combination with seasonal malaria chemoprevention
Source: Malar J. 2026 Jul 2;25:263. doi: 10.1186/s12936-026-06005-9 (PMC13378066; doi:10.1186/s12936-026-06005-9)
Supplement: Supplementary file 1 — Supplementary Material 1. [file 12936_2026_6005_MOESM1_ESM.xlsx]

## Sheet: Copy of Table 1
Locus	3D7-matching allele frequency		P-value
	RTSS+	RTSS-
CSP	0.087	0.086
Th2R	0.096	0.092
Th3R	0.13	0.127
DV10	0.107	0.098

## Sheet: S1 Nucleotide haplotypes
Pseudo-CIGAR string (nucleotide haplotype)	RTSS+	RTSS-	3D7 matching
84T97G201G203C214G217C264T272T	147	102
.	126	80	Y
97G196T201G203C214T217C226G264T	126	74
97G201G203C214T217C226G264T	116	63
97G201A203C214T217C226G264T	88	65
84T91T187T196T214G217C264T	71	28
97G196T201A203C214T217C226G264T	46	32
97G201C203C214T217C226G264T	50	27
84T91T196T201G203C214G217C264T	40	36
84T187T196T203C214G217C264T	27	27
84T100T106A111C112C201C203C216G264T	29	20
84T100T111C112C202C203C214T217C264T286T	29	16
84T91T97G196T203C205G214T217C226G264T	24	17
97G196T214T217C226G264T	28	11
84T97G196T201G203C214G217C264T	23	10
196T201G203C214G217C264T	20	13
84T91T97G203C205G214T217C226G264T	18	13
97G112C195C201A203C214G217C264T	19	11
84T100T106A111C112C203C216G264T	20	10
97G203C214T217C226G264T	12	10
97G203C205G214T217C226G264T	9	10
84T97G201G203C214G217C264T	11	7
84T187T196T203C217C264T283T	7	10
84T187T196T203C214T217C226G264T	7	9
97G196T201A203C214T217C226G264T265C	12	4
97G196T201G203C214G217C264T	10	5
84T106A111C112C203C214G217C261C264T	9	5
84T98T196T201G203C214G217C264T	4	10
196T201G203C214T217C226G264T	9	4
84T100T112C203C208T214T217C226G264T286T	8	4
84T91T187T196T203C217C264T	7	5
97G120T196T214T217C226G264T	8	4
97G196T201G203C214G217C264T280C	6	6
201C203C214G217C264T	7	5
84T100T106A111C112C196T201G203C214G217C264T	6	6
84T106A111C112C203C214G217C264T	8	3
84T187T196T203C216G264T	7	4
84T91T97G195C203C205G214T217C226G264T	7	4
97G196T201A203C214G217C264T	6	5
84T91T98C201C203C216G264T271A	7	4
84T91T203C204G264T	3	7
84T98T187T196T203C214G217C264T	6	4
84A85T97G112C187T264T272T	5	5
84T100T112C202C203C214T264T	7	2
84T91T203C208T214T217C226G264T	6	3
84T97G196T201G203C214G217C264T272T	3	6
97G201G203C214G217C264T272T	6	3
201A203C264T	6	3
84T97G187T203C212A216G264T	5	4
97G201C203C214G217C264T	5	4
84T102C106A111C112C203C216G264T286T	7	1
97G203C214T217C226G264T270T	5	3
97G214G217C264T	6	2
97G187T	4	3
84T100T106A111C112C196T203C216G264T	2	5
84T100T112C203C208T214T217C226G264T	2	5
97G187T196T214T217C226G264T	4	3
84T121T187T196T203C214G217C264T	2	4
97G187T196T214G217C264T	3	3
264T	3	2
84A85T97G112C187T264T	4	1
97G112C201C203C214T217C226G264T	3	2
97G196T201G203C214T217C226G	4	1
97G201C203C214T217C226G	5	0
196T201G203C214G217C	4	1
201G203C214G217C264T272T	2	3
84T187T196T203C216G262G264T	3	2
84T91T201G203C214G217C264T272T	3	2
97G201A203C214T217C226G264T270C	3	2
84T100T111C112C202C203C214T217C264T	4	0
84T196T201G203C214G217C264T272T	2	2
84T91T187T196T214G217C264T272T	3	1
97G187T264T270C	2	2
264T272T	2	2
84T97G201G203C214G217C	2	2
84T187T196T203C216G264T272T	3	0
84T91T196T201G203C214G217C264T272T	3	0
84T91T201C203C214G217C261C264T	3	0
84T97G196T201G203C214T217C226G264T	2	1
97G112C203C214T217C226G	2	1
201A203C264T272T	2	1
84T100T106A111C112C201A203C214T217C226G264T	2	1
84T100T112C203C208T214T217C226G264T282G	1	2
84T91T98T111C112C201A203C264T	1	2
84T97G	2	1
84T97G187T196T203C214G217C264T	3	0
84T97G201C203C214G217C264T	2	1
97G112C203C214T217C226G264T270C	1	2
97G201A202A203C214T217C226G264T	2	1
97G201G203C214T217C226G264T272T	2	1
97G201G203C214T217C226G264T286T	3	0
97G202C203C214T217C264T286T	2	1
97G203C214T217C226G264T270C	3	0
97G196T201A203C214G217C264T280C281A	0	3
195C201A203C214G217C264T	1	1
196T201A203C214T217C226G264T	1	1
201C203C214T217C226G264T	1	1
84T187T196T203C214G217C261C264T	1	1
84T91T	2	0
84T91T187T196T214G217C264T286T	2	0
84T91T201G203C214T217C226G264T	2	0
84T91T97G196T201G203C214T217C226G264T	1	1
97G196T201A203C214T217C226G261T264T	2	0
97G203C208T214T217C226G264T	1	1
196T203C205G214T217C226G264T	1	1
54C84T91T187T196T214G217C264T	1	1
84T187T196T203C214G217C264T272T	2	0
84T201G203C214G217C264T272T	2	0
84T203C214G217C264T	1	1
84T91T196T201G203C214T217C226G264T	1	1
84T91T97G	1	1
84T97G187T196T203C216G264T	2	0
97G	2	0
97G112C195C201A203C214G217C264T270C	1	1
97G112C201C203C214G217C	1	1
97G112C203C214T217C226G264T	2	0
97G196T201G203C214T217C226G236C264T	1	1
97G196T201G203C214T217C226G264T272T	1	1
97G203C205G214T217C226G264T272T	1	1
111C112C201A203C264T	0	2
84T91T97G203C205G214T217C226G264T272T	0	2
97G196T201G203C214G217C264T272T	0	2
84T97G187T203C214G217C264T	1	0
97G195C201A203C214G217C264T	1	0
97G196T201A203C214T217C226G264T280C	1	0
201G203C214T217C226G264T	1	0
202C203C214T217C264T286T	1	0
84T100T111C112C196T201G203C214G217C264T	1	0
84T196T214T217C226G264T	1	0
84T97G187T196T214G217C264T	1	0
84T97G201G203C214G217C264T270C	1	0
97G112C201C203C214G217C264T	1	0
97G196T201G203C214T217C226G264T280C	1	0
97G196T201G203C214T217C226G264T286T	1	0
97G196T203C216G264T	1	0
196T201G203C214G217C264T272T	0	1
84A85T97G112C187T	0	1
84T100T106A111C112C201G203C214G217C264T272T	0	1
84T100T106A111C112C203C216G264T272T	0	1
84T201G203C214T217C226G264T	0	1
84T203C205G214T217C226G264T	0	1
84T91T111C112C187T201C203C264T	0	1
84T91T187T196T203C217C261A264T	0	1
84T91T187T203C212A216G264T	0	1
84T91T196T201A203C214T217C226G264T	0	1
84T91T201A203C214T217C226G264T	0	1
84T91T201C203C216G264T	0	1
84T91T97G187T196T203C214G217C264T	0	1
84T97G201A203C214T217C226G264T	0	1
84T97G201G203C214T217C226G264T	0	1
84T97G203C204G264T	0	1
97G187T196T203C214G217C264T	0	1
97G201A203C214T217C226G264T272T	0	1

## Sheet: S2 AA haplotypes
Amino acid haplotype	RTSS+	RTSS-	3D7 matching	Labeled in Figure 2?
DENAKANNAVKNNNNEEPSDKHIEQYLKTIQNSLSTEWSPCSVTCGNGIQVRIKPGSANKPKDQLDYENDIEKKICKMEKCSSVFNVVNSSIGLI	147	102		Haplotype 1
DENANANSAVKNNNNEEPSDKHIKEYLNKIQNSLSTEWSPCSVTCGNGIQVRIKPGSANKPKDELDYANDIEKKICKMEKCSSVFNVVNSSIGLI	126	80	Y	3D7 (haplotype 2)
DENANANNAVKNNNNEEPSDQHIEKYLKTIKNSLSTEWSPCSVTCGNGIQVRIKPGSANKPKDQLDYANDIEKKICKMEKCSSVFNVVNSSIGLI	127	75		Haplotype 3
DENANANNAVKNNNNEEPSDQHIEKYLKTIQNSLSTEWSPCSVTCGNGIQVRIKPGSANKPKDQLDYANDIEKKICKMEKCSSVFNVVNSSIGLI	116	63		Haplotype 4
DENANANNAVKNNNNEEPSDQHIEKYLKIIQNSLSTEWSPCSVTCGNGIQVRIKPGSANKPKDQLDYANDIEKKICKMEKCSSVFNVVNSSIGLI	88	65		Haplotype 5
DENANANNAVKNNNNEEPSDKHIEQYLNKIKNSISTEWSPCSVTCGNGIQVRIKPGSANKPKDELNYENDIEKKICKMEKCSSVFNVVNSSIGLI	71	28		Haplotype 6
DENANANNAVKNNNNEEPSDQHIEKYLKIIKNSLSTEWSPCSVTCGNGIQVRIKPGSANKPKDQLDYANDIEKKICKMEKCSSVFNVVNSSIGLI	46	32		Haplotype 7
DENANANNAVKNNNNEEPSDQHIEKYLKRIQNSLSTEWSPCSVTCGNGIQVRIKPGSANKPKDQLDYANDIEKKICKMEKCSSVFNVVNSSIGLI	50	27		Haplotype 8
DENANANNAVKNNNNEEPSDKHIEQYLKTIKNSLSTEWSPCSVTCGNGIQVRIKPGSANKPKDELNYENDIEKKICKMEKCSSVFNVVNSSIGLI	40	36		Haplotype 9
DENANANNAVKNNNNEEPSDKHIEQYLKKIKNSISTEWSPCSVTCGNGIQVRIKPGSANKPKDELDYENDIEKKICKMEKCSSVFNVVNSSIGLI	27	27		Haplotype 10
DENANANNAVKNNNNEEPSDKHITEYLKRIQNSLSTEWSPCSVTCGNGIQVRIKPGSAGKSKNELDYENDIEKKICKMEKCSSVFNVVNSSIGLI	29	20		Grouped within "Rare"
NENANANNAVKNNNNEEPSDKHIEKYLKEIQNSLSTEWSPCSVTCGNGIQVRIKPGSAGKPKNELDYENDIEKKICKMEKCSSVFNVVNSSIGLI	29	16		Grouped within "Rare"
DENANANNAVKNNNNEEPSDQHIEKYLQKIKNSLSTEWSPCSVTCGNGIQVRIKPGSANKPKDQLNYENDIEKKICKMEKCSSVFNVVNSSIGLI	24	17		Grouped within "Rare"
DENANANNAVKNNNNEEPSDQHIEKYLNKIKNSLSTEWSPCSVTCGNGIQVRIKPGSANKPKDQLDYANDIEKKICKMEKCSSVFNVVNSSIGLI	28	11		Grouped within "Rare"
DENANANNAVKNNNNEEPSDKHIEQYLKTIKNSLSTEWSPCSVTCGNGIQVRIKPGSANKPKDELDYANDIEKKICKMEKCSSVFNVVNSSIGLI	20	13		Grouped within "Rare"
DENANANNAVKNNNNEEPSDKHIEQYLKTIKNSLSTEWSPCSVTCGNGIQVRIKPGSANKPKDQLDYENDIEKKICKMEKCSSVFNVVNSSIGLI	23	10		Grouped within "Rare"
DENANANNAVKNNNNEEPSDQHIEKYLQKIQNSLSTEWSPCSVTCGNGIQVRIKPGSANKPKDQLNYENDIEKKICKMEKCSSVFNVVNSSIGLI	18	13		Grouped within "Rare"
DENANANNAVKNNNNEEPSDKHITEYLKKIQNSLSTEWSPCSVTCGNGIQVRIKPGSAGKSKNELDYENDIEKKICKMEKCSSVFNVVNSSIGLI	20	10		Grouped within "Rare"
DENANANNAVKNNNNEEPSDKHIEQYLKIIRNSLSTEWSPCSVTCGNGIQVRIKPGSADKPKDQLDYANDIEKKICKMEKCSSVFNVVNSSIGLI	19	11		Grouped within "Rare"
DENANANNAVKNNNNEEPSDQHIEKYLKKIQNSLSTEWSPCSVTCGNGIQVRIKPGSANKPKDQLDYANDIEKKICKMEKCSSVFNVVNSSIGLI	12	10		Grouped within "Rare"
DENANANNAVKNNNNEEPSDQHIEKYLQKIQNSLSTEWSPCSVTCGNGIQVRIKPGSANKPKDQLDYANDIEKKICKMEKCSSVFNVVNSSIGLI	9	10		Grouped within "Rare"
DENANANNAVKNNNNEEPSDKHIEQYLKTIQNSLSTEWSPCSVTCGNGIQVRIKPGSANKPKDQLDYENDIEKKICKMEKCSSVFNVVNSSIGLI	11	7		Grouped within "Rare"
DKNANANNAVKNNNNEEPSDKHIEEYLKKIKNSISTEWSPCSVTCGNGIQVRIKPGSANKPKDELDYENDIEKKICKMEKCSSVFNVVNSSIGLI	7	10		Grouped within "Rare"
DENANANNAVKNNNNEEPSDQHIEKYLKKIKNSISTEWSPCSVTCGNGIQVRIKPGSANKPKDELDYENDIEKKICKMEKCSSVFNVVNSSIGLI	7	9		Grouped within "Rare"
DENANANDAVKNNNNEEPSDQHIEKYLKIIKNSLSTEWSPCSVTCGNGIQVRIKPGSANKPKDQLDYANDIEKKICKMEKCSSVFNVVNSSIGLI	12	4		Grouped within "Rare"
DENANANNAVKNNNNEEPSDKHIEQYLKTIKNSLSTEWSPCSVTCGNGIQVRIKPGSANKPKDQLDYANDIEKKICKMEKCSSVFNVVNSSIGLI	10	5		Grouped within "Rare"
DENANANNAVKNNNNEEPSDKHIEQYLKTIKNSLSTEWSPCSVTCGNGIQVRIKPGSANKPKEELDYENDIEKKICKMEKCSSVFNVVNSSIGLI	4	10		Grouped within "Rare"
DENANANNGVKNNNNEEPSDKHIEQYLKKIQNSLSTEWSPCSVTCGNGIQVRIKPGSAGKSKDELDYENDIEKKICKMEKCSSVFNVVNSSIGLI	9	5		Grouped within "Rare"
DENANANNAVKNNNNEEPSDQHIEKYLKTIKNSLSTEWSPCSVTCGNGIQVRIKPGSANKPKDELDYANDIEKKICKMEKCSSVFNVVNSSIGLI	9	4		Grouped within "Rare"
DEDANANNAVKNNNNEEPSDKHIEQYLKTIKNSLSTEWSPCSVTCGNGIQVRIKPGSANKPKDQLDYANDIEKKICKMEKCSSVFNVVNSSIGLI	6	6		Grouped within "Rare"
DENANANNAVKNNNNEEPSDKHIEEYLKKIKNSISTEWSPCSVTCGNGIQVRIKPGSANKPKDELNYENDIEKKICKMEKCSSVFNVVNSSIGLI	7	5		Grouped within "Rare"
DENANANNAVKNNNNEEPSDQHIEKYLNKIKNSLSTEWSPCSVTCGNGIQVRIKPDSANKPKDQLDYANDIEKKICKMEKCSSVFNVVNSSIGLI	8	4		Grouped within "Rare"
NENANANNAVKNNNNEEPSDQHIEKYIKKIQNSLSTEWSPCSVTCGNGIQVRIKPGSADKPKNELDYENDIEKKICKMEKCSSVFNVVNSSIGLI	8	4		Grouped within "Rare"
DENANANNAVKNNNNEEPSDKHIEQYLKRIQNSLSTEWSPCSVTCGNGIQVRIKPGSANKPKDELDYANDIEKKICKMEKCSSVFNVVNSSIGLI	7	5		Grouped within "Rare"
DENANANNAVKNNNNEEPSDKHIEQYLKTIKNSLSTEWSPCSVTCGNGIQVRIKPGSAGKSKNELDYENDIEKKICKMEKCSSVFNVVNSSIGLI	6	6		Grouped within "Rare"
DENANANNAVKNNNNEEPSDKHIEQYLKIIKNSLSTEWSPCSVTCGNGIQVRIKPGSANKPKDQLDYANDIEKKICKMEKCSSVFNVVNSSIGLI	6	5		Grouped within "Rare"
DENANANNAVKNNNNEEPSDKHIEQYLKKIQNSLSTEWSPCSVTCGNGIQVRIKPGSAGKSKDELDYENDIEKKICKMEKCSSVFNVVNSSIGLI	8	3		Grouped within "Rare"
DENANANNAVKNNNNEEPSDKHITEYLKKIKNSISTEWSPCSVTCGNGIQVRIKPGSANKPKDELDYENDIEKKICKMEKCSSVFNVVNSSIGLI	7	4		Grouped within "Rare"
DENANANNAVKNNNNEEPSDQHIEKYLQKIRNSLSTEWSPCSVTCGNGIQVRIKPGSANKPKDQLNYENDIEKKICKMEKCSSVFNVVNSSIGLI	7	4		Grouped within "Rare"
DENANSNNAVKNNNNEEPSDKHITEYLKRIQNSLSTEWSPCSVTCGNGIQVRIKPGSANKPKEELNYENDIEKKICKMEKCSSVFNVVNSSIGLI	7	4		Grouped within "Rare"
DENANANNAVKNNNNEEPSDKHIEQYLKKIKNSISTEWSPCSVTCGNGIQVRIKPGSANKPKEELDYENDIEKKICKMEKCSSVFNVVNSSIGLI	6	4		Grouped within "Rare"
DENANANNAVKNNNNEEPSDKHIKEYLTKIQNSLSTEWSPCSVTCGNGIQVRIKPGSANKPKDELNYENDIEKKICKMEKCSSVFNVVNSSIGLI	3	7		Grouped within "Rare"
DENAKANNAVKNNNNEEPSDKHIKEYLNKIQNSISTEWSPCSVTCGNGIQVRIKPGSADKPKDQLDYINDIEKKICKMEKCSSVFNVVNSSIGLI	5	5		Grouped within "Rare"
DENAKANNAVKNNNNEEPSDKHIEQYLKTIKNSLSTEWSPCSVTCGNGIQVRIKPGSANKPKDQLDYENDIEKKICKMEKCSSVFNVVNSSIGLI	3	6		Grouped within "Rare"
DENAKANNAVKNNNNEEPSDKHIEQYLKTIQNSLSTEWSPCSVTCGNGIQVRIKPGSANKPKDQLDYANDIEKKICKMEKCSSVFNVVNSSIGLI	6	3		Grouped within "Rare"
DENANANNAVKNNNNEEPSDKHIKKYLKEIQNSLSTEWSPCSVTCGNGIQVRIKPGSADKPKNELDYENDIEKKICKMEKCSSVFNVVNSSIGLI	7	2		Grouped within "Rare"
DENANANNAVKNNNNEEPSDQHIEKYIKKIQNSLSTEWSPCSVTCGNGIQVRIKPGSANKPKDELNYENDIEKKICKMEKCSSVFNVVNSSIGLI	6	3		Grouped within "Rare"
DENANANNAVKNNNNEEPSDKHIEQYLKRIQNSLSTEWSPCSVTCGNGIQVRIKPGSANKPKDQLDYANDIEKKICKMEKCSSVFNVVNSSIGLI	5	4		Grouped within "Rare"
DENANANNAVKNNNNEEPSDKHIKEYLKIIQNSLSTEWSPCSVTCGNGIQVRIKPGSANKPKDELDYANDIEKKICKMEKCSSVFNVVNSSIGLI	6	3		Grouped within "Rare"
DENANANNAVKNNNNEEPSDKHITDYLKKIQNSISTEWSPCSVTCGNGIQVRIKPGSANKPKDQLDYENDIEKKICKMEKCSSVFNVVNSSIGLI	5	4		Grouped within "Rare"
DENANANNAVKNNNNEEPSDKHIEQYLNKIQNSLSTEWSPCSVTCGNGIQVRIKPGSANKPKDQLDYANDIEKKICKMEKCSSVFNVVNSSIGLI	6	2		Grouped within "Rare"
DENANDNNAVKNNNNEEPSDQHIEKYLKKIQNSLSTEWSPCSVTCGNGIQVRIKPGSANKPKDQLDYANDIEKKICKMEKCSSVFNVVNSSIGLI	5	3		Grouped within "Rare"
NENANANNAVKNNNNEEPSDKHITEYLKKIQNSLSTEWSPCSVTCGNGIQVRIKPGSAGKSRDELDYENDIEKKICKMEKCSSVFNVVNSSIGLI	7	1		Grouped within "Rare"
DENANANSAVKNNNNEEPSDKHIKEYLNKIQNSISTEWSPCSVTCGNGIQVRIKPGSANKPKDQLDYANDIEKKICKMEKCSSVFNVVNSSIGLI	4	3		Grouped within "Rare"
DENANANNAVKNNNNEEPSDKHITEYLKKIKNSLSTEWSPCSVTCGNGIQVRIKPGSAGKSKNELDYENDIEKKICKMEKCSSVFNVVNSSIGLI	2	5		Grouped within "Rare"
DENANANNAVKNNNNEEPSDQHIEKYIKKIQNSLSTEWSPCSVTCGNGIQVRIKPGSADKPKNELDYENDIEKKICKMEKCSSVFNVVNSSIGLI	2	5		Grouped within "Rare"
DENANANNAVKNNNNEEPSDQHIEKYLNKIKNSISTEWSPCSVTCGNGIQVRIKPGSANKPKDQLDYANDIEKKICKMEKCSSVFNVVNSSIGLI	4	3		Grouped within "Rare"
DENANANNAVKNNNNEEPSDKHIEQYLKKIKNSISTEWSPCSVTCGNGIQVRIKPSSANKPKDELDYENDIEKKICKMEKCSSVFNVVNSSIGLI	2	4		Grouped within "Rare"
DENANANNAVKNNNNEEPSDKHIEQYLNKIKNSISTEWSPCSVTCGNGIQVRIKPGSANKPKDQLDYANDIEKKICKMEKCSSVFNVVNSSIGLI	3	3		Grouped within "Rare"
DENANANNAVKNNNNEEPSDKHIKEYLNKIQNSISTEWSPCSVTCGNGIQVRIKPGSADKPKDQLDYINDIEKKICKMEKCSSVFNVVNSSIGLI	4	1		Grouped within "Rare"
DENANANNAVKNNNNEEPSDKHIKEYLNKIQNSLSTEWSPCSVTCGNGIQVRIKPGSANKPKDELDYANDIEKKICKMEKCSSVFNVVNSSIGLI	3	2		Grouped within "Rare"
DENANANNAVKNNNNEEPSDQHIEKYLKRIQNSLSTEWSPCSVTCGNGIQVRIKPGSADKPKDQLDYANDIEKKICKMEKCSSVFNVVNSSIGLI	3	2		Grouped within "Rare"
DENANANSAVKNNNNEEPSDQHIEKYLKRIQNSLSTEWSPCSVTCGNGIQVRIKPGSANKPKDQLDYANDIEKKICKMEKCSSVFNVVNSSIGLI	5	0		Grouped within "Rare"
DENANANSAVKNNNNEEPSDQHIEKYLKTIKNSLSTEWSPCSVTCGNGIQVRIKPGSANKPKDQLDYANDIEKKICKMEKCSSVFNVVNSSIGLI	4	1		Grouped within "Rare"
DENAKANNAVKNNNNEEPSDKHIEQYLKTIQNSLSTEWSPCSVTCGNGIQVRIKPGSANKPKDELDYANDIEKKICKMEKCSSVFNVVNSSIGLI	2	3		Grouped within "Rare"
DENAKANNAVKNNNNEEPSDKHIEQYLKTIQNSLSTEWSPCSVTCGNGIQVRIKPGSANKPKDELNYENDIEKKICKMEKCSSVFNVVNSSIGLI	3	2		Grouped within "Rare"
DENANANNPVKNNNNEEPSDKHITEYLKKIKNSISTEWSPCSVTCGNGIQVRIKPGSANKPKDELDYENDIEKKICKMEKCSSVFNVVNSSIGLI	3	2		Grouped within "Rare"
DENANANSAVKNNNNEEPSDKHIEQYLKTIKNSLSTEWSPCSVTCGNGIQVRIKPGSANKPKDELDYANDIEKKICKMEKCSSVFNVVNSSIGLI	4	1		Grouped within "Rare"
DENANGNNAVKNNNNEEPSDQHIEKYLKIIQNSLSTEWSPCSVTCGNGIQVRIKPGSANKPKDQLDYANDIEKKICKMEKCSSVFNVVNSSIGLI	3	2		Grouped within "Rare"
DENAKANNAVKNNNNEEPSDKHIEQYLKTIKNSLSTEWSPCSVTCGNGIQVRIKPGSANKPKDELDYENDIEKKICKMEKCSSVFNVVNSSIGLI	2	2		Grouped within "Rare"
DENAKANNAVKNNNNEEPSDKHIEQYLNKIKNSISTEWSPCSVTCGNGIQVRIKPGSANKPKDELNYENDIEKKICKMEKCSSVFNVVNSSIGLI	3	1		Grouped within "Rare"
DENANANNAVKNNNNEEPSDKHIEKYLKEIQNSLSTEWSPCSVTCGNGIQVRIKPGSAGKPKNELDYENDIEKKICKMEKCSSVFNVVNSSIGLI	4	0		Grouped within "Rare"
DENANGNNAVKNNNNEEPSDKHIKEYLNKIQNSISTEWSPCSVTCGNGIQVRIKPGSANKPKDQLDYANDIEKKICKMEKCSSVFNVVNSSIGLI	2	2		Grouped within "Rare"
DENAKANNAVKNNNNEEPSDKHIKEYLNKIQNSLSTEWSPCSVTCGNGIQVRIKPGSANKPKDELDYANDIEKKICKMEKCSSVFNVVNSSIGLI	2	2		Grouped within "Rare"
DENANANSAVKNNNNEEPSDKHIEQYLKTIQNSLSTEWSPCSVTCGNGIQVRIKPGSANKPKDQLDYENDIEKKICKMEKCSSVFNVVNSSIGLI	2	2		Grouped within "Rare"
DENAKANNAVKNNNNEEPSDKHIEQYLKTIKNSLSTEWSPCSVTCGNGIQVRIKPGSANKPKDELNYENDIEKKICKMEKCSSVFNVVNSSIGLI	3	0		Grouped within "Rare"
DENAKANNAVKNNNNEEPSDKHITEYLKKIKNSISTEWSPCSVTCGNGIQVRIKPGSANKPKDELDYENDIEKKICKMEKCSSVFNVVNSSIGLI	3	0		Grouped within "Rare"
DENANANNAVKNNNNEEPSDQHIEKYLKTIKNSLSTEWSPCSVTCGNGIQVRIKPGSANKPKDQLDYENDIEKKICKMEKCSSVFNVVNSSIGLI	2	1		Grouped within "Rare"
DENANANNGVKNNNNEEPSDKHIEQYLKRIQNSLSTEWSPCSVTCGNGIQVRIKPGSANKPKDELNYENDIEKKICKMEKCSSVFNVVNSSIGLI	3	0		Grouped within "Rare"
DENANANSAVKNNNNEEPSDQHIEKYLKKIQNSLSTEWSPCSVTCGNGIQVRIKPGSADKPKDQLDYANDIEKKICKMEKCSSVFNVVNSSIGLI	2	1		Grouped within "Rare"
DANANANNAVKNNNNEEPSDQHIEKYIKKIQNSLSTEWSPCSVTCGNGIQVRIKPGSADKPKNELDYENDIEKKICKMEKCSSVFNVVNSSIGLI	1	2		Grouped within "Rare"
DENAKANNAVKNNNNEEPSDKHIKEYLKIIQNSLSTEWSPCSVTCGNGIQVRIKPGSANKPKDELDYANDIEKKICKMEKCSSVFNVVNSSIGLI	2	1		Grouped within "Rare"
DENAKANNAVKNNNNEEPSDQHIEKYLKTIQNSLSTEWSPCSVTCGNGIQVRIKPGSANKPKDQLDYANDIEKKICKMEKCSSVFNVVNSSIGLI	2	1		Grouped within "Rare"
DENANANNAVKNNNNEEPSDKHIEQYLKKIKNSISTEWSPCSVTCGNGIQVRIKPGSANKPKDQLDYENDIEKKICKMEKCSSVFNVVNSSIGLI	3	0		Grouped within "Rare"
DENANANNAVKNNNNEEPSDKHIEQYLKRIQNSLSTEWSPCSVTCGNGIQVRIKPGSANKPKDQLDYENDIEKKICKMEKCSSVFNVVNSSIGLI	2	1		Grouped within "Rare"
DENANANNAVKNNNNEEPSDKHIKEYLKIIQNSLSTEWSPCSVTCGNGIQVRIKPGSAGKPKEELNYENDIEKKICKMEKCSSVFNVVNSSIGLI	1	2		Grouped within "Rare"
DENANANNAVKNNNNEEPSDQHIEKYLKIIQNSLSTEWSPCSVTCGNGIQVRIKPGSAGKSKNELDYENDIEKKICKMEKCSSVFNVVNSSIGLI	2	1		Grouped within "Rare"
DENANANNAVKNNNNEEPSDQHIEKYLKLIQNSLSTEWSPCSVTCGNGIQVRIKPGSANKPKDQLDYANDIEKKICKMEKCSSVFNVVNSSIGLI	2	1		Grouped within "Rare"
DENANANSAVKNNNNEEPSDKHIKEYLNKIQNSLSTEWSPCSVTCGNGIQVRIKPGSANKPKDQLDYENDIEKKICKMEKCSSVFNVVNSSIGLI	2	1		Grouped within "Rare"
DENANGNNAVKNNNNEEPSDQHIEKYLKKIQNSLSTEWSPCSVTCGNGIQVRIKPGSADKPKDQLDYANDIEKKICKMEKCSSVFNVVNSSIGLI	1	2		Grouped within "Rare"
DENANGNNAVKNNNNEEPSDQHIEKYLKKIQNSLSTEWSPCSVTCGNGIQVRIKPGSANKPKDQLDYANDIEKKICKMEKCSSVFNVVNSSIGLI	3	0		Grouped within "Rare"
NENANANNAVKNNNNEEPSDKHIEKYLKEIQNSLSTEWSPCSVTCGNGIQVRIKPGSANKPKDQLDYANDIEKKICKMEKCSSVFNVVNSSIGLI	2	1		Grouped within "Rare"
NENANANNAVKNNNNEEPSDQHIEKYLKTIQNSLSTEWSPCSVTCGNGIQVRIKPGSANKPKDQLDYANDIEKKICKMEKCSSVFNVVNSSIGLI	3	0		Grouped within "Rare"
DDDANANNAVKNNNNEEPSDKHIEQYLKIIKNSLSTEWSPCSVTCGNGIQVRIKPGSANKPKDQLDYANDIEKKICKMEKCSSVFNVVNSSIGLI	0	3		Grouped within "Rare"
DENANANNAVKNNNNEEPSDKHIEQYLKIIRNSLSTEWSPCSVTCGNGIQVRIKPGSANKPKDELDYANDIEKKICKMEKCSSVFNVVNSSIGLI	1	1		Grouped within "Rare"
DENANANNAVKNNNNEEPSDQHIEKYIKKIQNSLSTEWSPCSVTCGNGIQVRIKPGSANKPKDQLDYANDIEKKICKMEKCSSVFNVVNSSIGLI	1	1		Grouped within "Rare"
DENANANNAVKNNNNEEPSDQHIEKYLKIIKNSLSTEWSPCSVTCGNGIQVRIKPGSANKPKDELDYANDIEKKICKMEKCSSVFNVVNSSIGLI	1	1		Grouped within "Rare"
DENANANNAVKNNNNEEPSDQHIEKYLKRIQNSLSTEWSPCSVTCGNGIQVRIKPGSANKPKDELDYANDIEKKICKMEKCSSVFNVVNSSIGLI	1	1		Grouped within "Rare"
DENANANNAVKNNNNEEPSDQHIEKYLKTIKNSLSTEWSPCSVTCGNGIQVRIKPGSANKPKDQLNYENDIEKKICKMEKCSSVFNVVNSSIGLI	1	1		Grouped within "Rare"
DENANANNAVKNNNNEEPSDQHIEKYLKTIQNSLSTEWSPCSVTCGNGIQVRIKPGSANKPKDELNYENDIEKKICKMEKCSSVFNVVNSSIGLI	2	0		Grouped within "Rare"
DENANANNDVKNNNNEEPSDQHIEKYLKIIKNSLSTEWSPCSVTCGNGIQVRIKPGSANKPKDQLDYANDIEKKICKMEKCSSVFNVVNSSIGLI	2	0		Grouped within "Rare"
DENANANNGVKNNNNEEPSDKHIEQYLKKIKNSISTEWSPCSVTCGNGIQVRIKPGSANKPKDELDYENDIEKKICKMEKCSSVFNVVNSSIGLI	1	1		Grouped within "Rare"
DENANANSAVKNNNNEEPSDKHIKEYLNKIQNSLSTEWSPCSVTCGNGIQVRIKPGSANKPKDELNYENDIEKKICKMEKCSSVFNVVNSSIGLI	2	0		Grouped within "Rare"
NENANANNAVKNNNNEEPSDKHIEQYLNKIKNSISTEWSPCSVTCGNGIQVRIKPGSANKPKDELNYENDIEKKICKMEKCSSVFNVVNSSIGLI	2	0		Grouped within "Rare"
DENAKANNAVKNNNNEEPSDKHIEQYLKKIKNSISTEWSPCSVTCGNGIQVRIKPGSANKPKDELDYENDIEKKICKMEKCSSVFNVVNSSIGLI	2	0		Grouped within "Rare"
DENAKANNAVKNNNNEEPSDKHIEQYLKTIQNSLSTEWSPCSVTCGNGIQVRIKPGSANKPKDELDYENDIEKKICKMEKCSSVFNVVNSSIGLI	2	0		Grouped within "Rare"
DENAKANNAVKNNNNEEPSDQHIEKYLKTIKNSLSTEWSPCSVTCGNGIQVRIKPGSANKPKDQLDYANDIEKKICKMEKCSSVFNVVNSSIGLI	1	1		Grouped within "Rare"
DENAKANNAVKNNNNEEPSDQHIEKYLQKIQNSLSTEWSPCSVTCGNGIQVRIKPGSANKPKDQLDYANDIEKKICKMEKCSSVFNVVNSSIGLI	1	1		Grouped within "Rare"
DENANANNAVKNNNNEEPSDKHIEQYLKKIQNSLSTEWSPCSVTCGNGIQVRIKPGSANKPKDELDYENDIEKKICKMEKCSSVFNVVNSSIGLI	1	1		Grouped within "Rare"
DENANANNAVKNNNNEEPSDKHIEQYLNKIKNSISTEWSPCSVTCGNGIQVRIKPGSANKPKDELNYENDIEKKICKREKCSSVFNVVNSSIGLI	1	1		Grouped within "Rare"
DENANANNAVKNNNNEEPSDKHITEYLKKIKNSISTEWSPCSVTCGNGIQVRIKPGSANKPKDQLDYENDIEKKICKMEKCSSVFNVVNSSIGLI	2	0		Grouped within "Rare"
DENANANNAVKNNNNEEPSDQHIEKYLKKIQNSLSTEWSPCSVTCGNGIQVRIKPGSADKPKDQLDYANDIEKKICKMEKCSSVFNVVNSSIGLI	2	0		Grouped within "Rare"
DENANANNAVKNNNNEEPSDQHIEKYLKTIKNSLSTEWSPCSVTCGNGIQVRIKPGSANKPKDELNYENDIEKKICKMEKCSSVFNVVNSSIGLI	1	1		Grouped within "Rare"
DENANANNAVKNNNNEEPSDQHIEKYLQKIKNSLSTEWSPCSVTCGNGIQVRIKPGSANKPKDELDYANDIEKKICKMEKCSSVFNVVNSSIGLI	1	1		Grouped within "Rare"
DENANANSAVKNNNNEEPSDKHIEQYLKRIQNSLSTEWSPCSVTCGNGIQVRIKPGSADKPKDQLDYANDIEKKICKMEKCSSVFNVVNSSIGLI	1	1		Grouped within "Rare"
DENANANSAVKNNNNEEPSDKHIKEYLNKIQNSLSTEWSPCSVTCGNGIQVRIKPGSANKPKDQLDYANDIEKKICKMEKCSSVFNVVNSSIGLI	2	0		Grouped within "Rare"
DENANANSAVKNNNNEEPSDKHIKEYLNKIQNSLSTEWSPCSVTCGNGIQVRIKPGSANKPKDQLNYENDIEKKICKMEKCSSVFNVVNSSIGLI	1	1		Grouped within "Rare"
DENANGNNAVKNNNNEEPSDKHIEQYLKIIRNSLSTEWSPCSVTCGNGIQVRIKPGSADKPKDQLDYANDIEKKICKMEKCSSVFNVVNSSIGLI	1	1		Grouped within "Rare"
DENAKANNAVKNNNNEEPSDKHIEQYLKTIKNSLSTEWSPCSVTCGNGIQVRIKPGSANKPKDQLDYANDIEKKICKMEKCSSVFNVVNSSIGLI	0	2		Grouped within "Rare"
DENAKANNAVKNNNNEEPSDQHIEKYLQKIQNSLSTEWSPCSVTCGNGIQVRIKPGSANKPKDQLNYENDIEKKICKMEKCSSVFNVVNSSIGLI	0	2		Grouped within "Rare"
DENANANNAVKNNNNEEPSDKHIKEYLKIIQNSLSTEWSPCSVTCGNGIQVRIKPGSAGKPKDELDYANDIEKKICKMEKCSSVFNVVNSSIGLI	0	2		Grouped within "Rare"
DEDANANNAVKNNNNEEPSDQHIEKYLKIIKNSLSTEWSPCSVTCGNGIQVRIKPGSANKPKDQLDYANDIEKKICKMEKCSSVFNVVNSSIGLI	1	0		Grouped within "Rare"
DENANANNAVKNNNNEEPSDKHIEQYLKIIRNSLSTEWSPCSVTCGNGIQVRIKPGSANKPKDQLDYANDIEKKICKMEKCSSVFNVVNSSIGLI	1	0		Grouped within "Rare"
DENANANNAVKNNNNEEPSDKHIEQYLKKIQNSISTEWSPCSVTCGNGIQVRIKPGSANKPKDQLDYENDIEKKICKMEKCSSVFNVVNSSIGLI	1	0		Grouped within "Rare"
DEDANANNAVKNNNNEEPSDQHIEKYLKTIKNSLSTEWSPCSVTCGNGIQVRIKPGSANKPKDQLDYANDIEKKICKMEKCSSVFNVVNSSIGLI	1	0		Grouped within "Rare"
DENANANNAVKNNNNEEPSDKHIEQYLKRIQNSLSTEWSPCSVTCGNGIQVRIKPGSADKPKDQLDYANDIEKKICKMEKCSSVFNVVNSSIGLI	1	0		Grouped within "Rare"
DENANANNAVKNNNNEEPSDKHIEQYLKTIKNSLSTEWSPCSVTCGNGIQVRIKPGSAGKPKNELDYENDIEKKICKMEKCSSVFNVVNSSIGLI	1	0		Grouped within "Rare"
DENANANNAVKNNNNEEPSDKHIEQYLNKIKNSISTEWSPCSVTCGNGIQVRIKPGSANKPKDQLDYENDIEKKICKMEKCSSVFNVVNSSIGLI	1	0		Grouped within "Rare"
DENANANNAVKNNNNEEPSDKHITEYLKKIKNSLSTEWSPCSVTCGNGIQVRIKPGSANKPKDQLDYANDIEKKICKMEKCSSVFNVVNSSIGLI	1	0		Grouped within "Rare"
DENANANNAVKNNNNEEPSDQHIEKYLKTIQNSLSTEWSPCSVTCGNGIQVRIKPGSANKPKDELDYANDIEKKICKMEKCSSVFNVVNSSIGLI	1	0		Grouped within "Rare"
DENANANNAVKNNNNEEPSDQHIEKYLNKIKNSLSTEWSPCSVTCGNGIQVRIKPGSANKPKDELDYENDIEKKICKMEKCSSVFNVVNSSIGLI	1	0		Grouped within "Rare"
DENANGNNAVKNNNNEEPSDKHIEQYLKTIQNSLSTEWSPCSVTCGNGIQVRIKPGSANKPKDQLDYENDIEKKICKMEKCSSVFNVVNSSIGLI	1	0		Grouped within "Rare"
NENANANNAVKNNNNEEPSDKHIEKYLKEIQNSLSTEWSPCSVTCGNGIQVRIKPGSANKPKDELDYANDIEKKICKMEKCSSVFNVVNSSIGLI	1	0		Grouped within "Rare"
NENANANNAVKNNNNEEPSDQHIEKYLKTIKNSLSTEWSPCSVTCGNGIQVRIKPGSANKPKDQLDYANDIEKKICKMEKCSSVFNVVNSSIGLI	1	0		Grouped within "Rare"
DENAKANNAVKNNNNEEPSDKHIEQYLKTIKNSLSTEWSPCSVTCGNGIQVRIKPGSANKPKDELDYANDIEKKICKMEKCSSVFNVVNSSIGLI	0	1		Grouped within "Rare"
DENAKANNAVKNNNNEEPSDKHIEQYLKTIQNSLSTEWSPCSVTCGNGIQVRIKPGSAGKSKNELDYENDIEKKICKMEKCSSVFNVVNSSIGLI	0	1		Grouped within "Rare"
DENAKANNAVKNNNNEEPSDKHITEYLKKIQNSLSTEWSPCSVTCGNGIQVRIKPGSAGKSKNELDYENDIEKKICKMEKCSSVFNVVNSSIGLI	0	1		Grouped within "Rare"
DENAKANNAVKNNNNEEPSDQHIEKYLKIIQNSLSTEWSPCSVTCGNGIQVRIKPGSANKPKDQLDYANDIEKKICKMEKCSSVFNVVNSSIGLI	0	1		Grouped within "Rare"
DENANANNAVKNNNNEEPSDKHIEQYLKKIKNSISTEWSPCSVTCGNGIQVRIKPGSANKPKDQLDYANDIEKKICKMEKCSSVFNVVNSSIGLI	0	1		Grouped within "Rare"
DENANANNAVKNNNNEEPSDKHIEQYLKKIKNSISTEWSPCSVTCGNGIQVRIKPGSANKPKDQLNYENDIEKKICKMEKCSSVFNVVNSSIGLI	0	1		Grouped within "Rare"
DENANANNAVKNNNNEEPSDKHIKEYLKRIQNSISTEWSPCSVTCGNGIQVRIKPGSAGKPKDELNYENDIEKKICKMEKCSSVFNVVNSSIGLI	0	1		Grouped within "Rare"
DENANANNAVKNNNNEEPSDKHIKEYLTKIQNSLSTEWSPCSVTCGNGIQVRIKPGSANKPKDQLDYENDIEKKICKMEKCSSVFNVVNSSIGLI	0	1		Grouped within "Rare"
DENANANNAVKNNNNEEPSDKHITDYLKKIQNSISTEWSPCSVTCGNGIQVRIKPGSANKPKDELNYENDIEKKICKMEKCSSVFNVVNSSIGLI	0	1		Grouped within "Rare"
DENANANNAVKNNNNEEPSDKHITEYLKKIQNSLSTEWSPCSVTCGNGIQVRIKPGSANKPKDQLDYANDIEKKICKMEKCSSVFNVVNSSIGLI	0	1		Grouped within "Rare"
DENANANNAVKNNNNEEPSDKHITEYLKRIQNSLSTEWSPCSVTCGNGIQVRIKPGSANKPKDELNYENDIEKKICKMEKCSSVFNVVNSSIGLI	0	1		Grouped within "Rare"
DENANANNAVKNNNNEEPSDQHIEKYLKIIKNSLSTEWSPCSVTCGNGIQVRIKPGSANKPKDELNYENDIEKKICKMEKCSSVFNVVNSSIGLI	0	1		Grouped within "Rare"
DENANANNAVKNNNNEEPSDQHIEKYLKIIQNSLSTEWSPCSVTCGNGIQVRIKPGSANKPKDELNYENDIEKKICKMEKCSSVFNVVNSSIGLI	0	1		Grouped within "Rare"
DENANANNAVKNNNNEEPSDQHIEKYLKIIQNSLSTEWSPCSVTCGNGIQVRIKPGSANKPKDQLDYENDIEKKICKMEKCSSVFNVVNSSIGLI	0	1		Grouped within "Rare"
DENANANNAVKNNNNEEPSDQHIEKYLKTIQNSLSTEWSPCSVTCGNGIQVRIKPGSANKPKDELDYENDIEKKICKMEKCSSVFNVVNSSIGLI	0	1		Grouped within "Rare"
DENANANNAVKNNNNEEPSDQHIEKYLKTIQNSLSTEWSPCSVTCGNGIQVRIKPGSANKPKDQLDYENDIEKKICKMEKCSSVFNVVNSSIGLI	0	1		Grouped within "Rare"
DENANANNAVKNNNNEEPSDQHIEKYLQKIQNSLSTEWSPCSVTCGNGIQVRIKPGSANKPKDELDYENDIEKKICKMEKCSSVFNVVNSSIGLI	0	1		Grouped within "Rare"
DENANANNGVKNNNNEEPSDQHIEKYLKTIQNSLSTEWSPCSVTCGNGIQVRIKPGSANKPKDQLDYANDIEKKICKMEKCSSVFNVVNSSIGLI	0	1		Grouped within "Rare"
DENANANNVVKNNNNEEPSDKHIEEYLKKIKNSISTEWSPCSVTCGNGIQVRIKPGSANKPKDELNYENDIEKKICKMEKCSSVFNVVNSSIGLI	0	1		Grouped within "Rare"

## Sheet: S3 DV10
Haplotype	RTSS+	RTSS-	3D7 matching
DENANANNAV	970	633
DENAKANNAV	189	138
DENANANSAV	155	92	Y
NENANANNAV	53	23
DENANGNNAV	11	10
DENANANNGV	13	7
DKNANANNAV	7	10
DENANANDAV	12	4
DEDANANNAV	8	6
DENANSNNAV	7	4
DENANDNNAV	5	3
DENANANNPV	3	2
DANANANNAV	1	2
DDDANANNAV	0	3
DENANANNDV	2	0
DENANANNVV	0	1

## Sheet: S4 Th2R
Haplotype	RTSS+	RTSS-	3D7 matching
PSDKHIEQYLKTIQNSL	174	120
PSDQHIEKYLKTIKNSL	147	84
PSDKHIKEYLNKIQNSL	138	86	Y
PSDKHIEQYLKTIKNSL	122	98
PSDQHIEKYLKTIQNSL	124	70
PSDQHIEKYLKIIQNSL	93	71
PSDKHIEQYLNKIKNSI	81	33
PSDQHIEKYLKIIKNSL	62	38
PSDQHIEKYLKRIQNSL	59	30
PSDKHIEQYLKKIKNSI	41	38
PSDKHITEYLKRIQNSL	36	25
PSDQHIEKYLQKIQNSL	28	27
PSDKHIEKYLKEIQNSL	36	17
PSDQHIEKYLNKIKNSL	37	15
PSDQHIEKYLQKIKNSL	25	18
PSDQHIEKYLKKIQNSL	25	16
PSDKHITEYLKKIQNSL	27	13
PSDKHIEQYLKIIRNSL	22	13
PSDQHIEKYIKKIQNSL	18	16
PSDKHIEEYLKKIKNSI	14	16
PSDKHIEQYLKRIQNSL	19	11
PSDKHIEQYLKKIQNSL	18	9
PSDKHIKEYLNKIQNSI	15	12
PSDKHITEYLKKIKNSI	15	6
PSDKHIKEYLKIIQNSL	9	8
PSDQHIEKYLKKIKNSI	7	9
PSDKHIEQYLKIIKNSL	6	8
PSDKHIKEYLTKIQNSL	3	8
PSDQHIEKYLQKIRNSL	7	4
PSDKHITDYLKKIQNSI	5	5
PSDKHIKKYLKEIQNSL	7	2
PSDKHIEQYLNKIQNSL	6	2
PSDKHITEYLKKIKNSL	3	5
PSDQHIEKYLNKIKNSI	4	3
PSDQHIEKYLKLIQNSL	2	1
PSDKHIEQYLKKIQNSI	1	0
PSDKHIKEYLKRIQNSI	0	1

## Sheet: S5 Th3R
Haplotype	RTSS+	RTSS-	3D7 matching
NKPKDQLDYAND	589	362
NKPKDQLDYEND	205	137
NKPKDELDYAND	187	119	Y
NKPKDELNYEND	147	89
NKPKDELDYEND	65	62
GKSKNELDYEND	59	44
NKPKDQLNYEND	51	39
GKPKNELDYEND	34	16
DKPKDQLDYAND	30	18
DKPKNELDYEND	18	13
GKSKDELDYEND	17	8
NKPKEELDYEND	10	14
DKPKDQLDYIND	9	7
NKPKEELNYEND	7	4
GKSRDELDYEND	7	1
GKPKEELNYEND	1	2
GKPKDELDYAND	0	2
GKPKDELNYEND	0	1

## Sheet: S6 Individual residues (p-value
AA position	3D7-matching allele prevalence			P-value	Adj. p-value
	RTSS+	RTSS-	Difference
294	0.954	0.976	-0.022	0.0604605	0.483684
298	0.912	0.903	0.009	0.222971	0.653246
301	0.164	0.164	0	0.415792	0.739186
314	0.622	0.687	-0.065	0.244967	0.653246
317	0.181	0.201	-0.02	0.911544	0.971015
318	0.26	0.291	-0.031	0.569715	0.753009
321	0.282	0.244	0.038	0.0134933	0.215892
322	0.465	0.477	-0.012	0.564218	0.753009
324	0.689	0.695	-0.006	0.869065	0.971015
327	0.906	0.905	0.001	0.374207	0.739186
352	0.895	0.931	-0.036	0.971014	0.971015
354	0.93	0.959	-0.029	0.483245	0.753009
356	0.918	0.924	-0.006	0.241879	0.653246
357	0.482	0.536	-0.054	0.197708	0.653246
359	0.883	0.892	-0.009	0.61182	0.753009
361	0.672	0.65	0.022	0.406297	0.739186

## Sheet: S7 Individual residues
AA position	AA observed	Epitope	RTSS+	RTSS-	3D7 matching
294	D	DV10	1383	915	Y
294	N	DV10	53	23
298	K	DV10	189	138
298	N	DV10	1247	800	Y
301	D	DV10	12	4
301	N	DV10	1269	842
301	S	DV10	155	92	Y
314	K	Th2R	798	536	Y
314	Q	Th2R	638	402
317	E	Th2R	1178	767
317	K	Th2R	172	117	Y
317	T	Th2R	86	54
318	D	Th2R	5	5
318	E	Th2R	260	180	Y
318	K	Th2R	681	421
318	Q	Th2R	490	332
321	K	Th2R	1092	730
321	N	Th2R	281	151	Y
321	Q	Th2R	60	49
321	T	Th2R	3	8
322	E	Th2R	43	19
322	I	Th2R	192	138
322	K	Th2R	518	341	Y
322	L	Th2R	2	1
322	R	Th2R	114	67
322	T	Th2R	567	372
324	K	Th2R	564	371
324	Q	Th2R	843	550	Y
324	R	Th2R	29	17
327	I	Th2R	183	123
327	L	Th2R	1253	815	Y
352	D	Th3R	57	38
352	G	Th3R	118	74
352	N	Th3R	1261	826	Y
354	P	Th3R	1353	885	Y
354	S	Th3R	83	53
356	D	Th3R	1307	845	Y
356	E	Th3R	18	20
356	N	Th3R	111	73
357	E	Th3R	552	375	Y
357	Q	Th3R	884	563
359	D	Th3R	1230	803	Y
359	N	Th3R	206	135
361	A	Th3R	806	501	Y
361	E	Th3R	621	430
361	I	Th3R	9	7
