# Supplementary material for: Genotypic analysis of Plasmodium falciparum malaria parasites in a clinical trial of RTS,S vaccination in combination with seasonal malaria chemoprevention
Source: Malar J. 2026 Jul 2;25:263. doi: 10.1186/s12936-026-06005-9 (PMC13378066; doi:10.1186/s12936-026-06005-9)
Supplement: Supplementary file 2 — Supplementary Material 2. [file 12936_2026_6005_MOESM2_ESM.xlsx]

## Sheet: Data dictionary
Column	Data type	Description
sample_id	Character	Unique identifier per sample, combination of the DNA extraction plate and well from the sample preparation. These can also be linked with the raw data on SRA.
subject_id	Character	Unique identifier per participant in the study.
sample_qc	Character	One of three values summarizing if sequencing data from the sample passed QC: "no reads" (zero reads passing quality filters), "removed due to contamination on plate" (one extraction plate showed signs of contamination in the control wells, so this plate of samples was removed from analysis), or "good QC, included in analysis" (no QC issues).
study_arm	Character	One of three values describing the arm of the study the participant was assigned to: "Placebo+RTSS vaccine" (vaccination-only group), "SMC+Rabies vaccine" (chemoprevention-only group), or "SMC+RTSS vaccine" (combination group).
country	Character	One of two values: "Burkina Faso" or "Mali".
collection_date	Date	Date on which the sample was collected, in YYYY-MM-DD format.
subject_sex	Character	One of two values: "F" (Female) or "M" (Male).
subject_birth	Date	Month of the participant's birth, in YYYY-MM format.
recent_vax	Date	Date of the most recent vaccination received prior to the sample's collection (for participants who received non-placebo vaccination), in YYYY-MM-DD format.
days_from_vax	Numeric	Number of days between sample collection and most recent vaccination.
sequencer	Character	One of two values noting which sequencing technology was used for generating sequencing data, "NovaSeq" or "MiSeq".
parasitemia	Numeric	Parasitemia of the sample at collection from microscopy data, in parasites per microliter. Geometric mean of two readings.

## Sheet: Sample metadata
sample_id	subject_id	sample_qc	study_arm	country	collection_date	subject_sex	subject_birth	recent_vax	days_from_vax	sequencer	parasitemia
LSHTM05-A04	RB16853	good QC, included in analysis	Placebo+RTSS vaccine	Burkina Faso	2017-10-15	F	2016-09-01	2017-04-22	176	NovaSeq	259226
LSHTM05-B10	RB19306	good QC, included in analysis	Placebo+RTSS vaccine	Burkina Faso	2017-11-04	F	2016-03-01	2017-04-22	196	NovaSeq	142452
LSHTM05-A03	RB20033	good QC, included in analysis	SMC+RTSS vaccine	Burkina Faso	2017-12-14	F	2015-09-01	2017-04-22	236	NovaSeq	43819
LSHTM05-B08	RB18256	good QC, included in analysis	Placebo+RTSS vaccine	Burkina Faso	2017-11-01	M	2016-09-01	2017-04-22	193	NovaSeq	42035
LSHTM05-A09	RB18880	good QC, included in analysis	Placebo+RTSS vaccine	Burkina Faso	2017-11-08	M	2016-04-01	2017-04-22	200	NovaSeq	10653
LSHTM05-B04	RB20910	good QC, included in analysis	Placebo+RTSS vaccine	Burkina Faso	2017-10-15	M	2015-12-01	2017-04-24	174	NovaSeq	40465
LSHTM05-B12	RB18399	good QC, included in analysis	Placebo+RTSS vaccine	Burkina Faso	2017-10-12	M	2016-08-01	2017-04-24	171	NovaSeq	36301
LSHTM05-A11	RB17836	good QC, included in analysis	Placebo+RTSS vaccine	Burkina Faso	2017-10-15	M	2016-11-01	2017-04-24	174	NovaSeq	18896
LSHTM05-B11	RB18629	good QC, included in analysis	Placebo+RTSS vaccine	Burkina Faso	2017-10-11	M	2016-06-01	2017-04-25	169	NovaSeq	165255
LSHTM04-G01	RB19639	good QC, included in analysis	Placebo+RTSS vaccine	Burkina Faso	2017-12-30	F	2015-11-01	2017-04-25	249	NovaSeq	100837
LSHTM05-A10	RB19448	good QC, included in analysis	Placebo+RTSS vaccine	Burkina Faso	2017-11-07	F	2016-01-01	2017-04-25	196	NovaSeq	56750
LSHTM05-B06	RB18007	good QC, included in analysis	Placebo+RTSS vaccine	Burkina Faso	2017-10-30	M	2016-10-01	2017-04-25	188	NovaSeq	40603
LSHTM05-B09	RB19700	good QC, included in analysis	Placebo+RTSS vaccine	Burkina Faso	2017-10-18	F	2015-11-01	2017-04-25	176	NovaSeq	21702
LSHTM05-B05	RB21226	good QC, included in analysis	Placebo+RTSS vaccine	Burkina Faso	2017-12-20	M	2015-10-01	2017-04-25	239	NovaSeq	20939
LSHTM05-A02	RB20851	good QC, included in analysis	Placebo+RTSS vaccine	Burkina Faso	2017-10-10	M	2016-01-01	2017-04-25	168	NovaSeq	14143
LSHTM05-A07	RB20744	good QC, included in analysis	Placebo+RTSS vaccine	Burkina Faso	2017-10-14	M	2016-01-01	2017-04-25	172	NovaSeq	12231
LSHTM05-C09	RB35059	good QC, included in analysis	Placebo+RTSS vaccine	Burkina Faso	2017-11-19	F	2016-01-01	2017-04-26	207	NovaSeq	265544
LSHTM05-C05	RB36865	good QC, included in analysis	Placebo+RTSS vaccine	Burkina Faso	2017-09-28	M	2015-11-01	2017-04-26	155	NovaSeq	156358
LSHTM05-C10	RB33313	good QC, included in analysis	Placebo+RTSS vaccine	Burkina Faso	2017-09-29	F	2016-10-01	2017-04-26	156	NovaSeq	119696
LSHTM05-D12	RB37245	good QC, included in analysis	Placebo+RTSS vaccine	Burkina Faso	2017-10-09	M	2015-09-01	2017-04-26	166	NovaSeq	116179
LSHTM05-C06	RB35386	good QC, included in analysis	Placebo+RTSS vaccine	Burkina Faso	2017-12-13	F	2016-03-01	2017-04-26	231	NovaSeq	60750
LSHTM05-D01	RB32608	good QC, included in analysis	Placebo+RTSS vaccine	Burkina Faso	2017-12-06	F	2016-09-01	2017-04-26	224	NovaSeq	47457
LSHTM05-D05	RB35038	good QC, included in analysis	SMC+RTSS vaccine	Burkina Faso	2017-10-26	F	2016-02-01	2017-04-26	183	NovaSeq	43814
LSHTM06-E05	RB35927	good QC, included in analysis	Placebo+RTSS vaccine	Burkina Faso	2017-12-29	F	2015-09-01	2017-04-26	247	NovaSeq	38664
LSHTM05-C12	RB35787	good QC, included in analysis	Placebo+RTSS vaccine	Burkina Faso	2017-10-23	F	2015-10-01	2017-04-26	180	NovaSeq	20518
LSHTM05-D02	RB36604	good QC, included in analysis	Placebo+RTSS vaccine	Burkina Faso	2017-10-11	M	2016-02-01	2017-04-26	168	NovaSeq	16951
LSHTM05-D07	RB35267	good QC, included in analysis	Placebo+RTSS vaccine	Burkina Faso	2017-10-14	F	2015-09-01	2017-04-26	171	NovaSeq	16395
LSHTM06-E03	RB34896	good QC, included in analysis	Placebo+RTSS vaccine	Burkina Faso	2017-11-07	M	2016-04-01	2017-04-26	195	NovaSeq	16066
LSHTM05-D09	RB35742	good QC, included in analysis	Placebo+RTSS vaccine	Burkina Faso	2017-10-20	F	2015-11-01	2017-04-26	177	NovaSeq	15856
LSHTM05-D03	RB33948	good QC, included in analysis	Placebo+RTSS vaccine	Burkina Faso	2017-10-19	M	2016-09-01	2017-04-26	176	NovaSeq	13036
LSHTM06-C05	RB36447	good QC, included in analysis	SMC+RTSS vaccine	Burkina Faso	2017-10-27	M	2015-09-01	2017-04-26	184	NovaSeq	12499
LSHTM04-B12	RB35756	good QC, included in analysis	Placebo+RTSS vaccine	Burkina Faso	2017-10-14	F	2015-11-01	2017-04-26	171	NovaSeq	12473
LSHTM06-E01	RB36716	good QC, included in analysis	Placebo+RTSS vaccine	Burkina Faso	2017-10-11	M	2015-12-01	2017-04-26	168	NovaSeq	10274
LSHTM05-D04	RB36462	good QC, included in analysis	SMC+RTSS vaccine	Burkina Faso	2017-10-14	M	2015-09-01	2017-04-26	171	NovaSeq	7998
LSHTM05-E10	RB37289	good QC, included in analysis	Placebo+RTSS vaccine	Burkina Faso	2017-09-16	F	2016-11-01	2017-04-28	141	NovaSeq	287512
LSHTM10-G05	RB38069	good QC, included in analysis	Placebo+RTSS vaccine	Burkina Faso	2017-10-01	F	2016-05-01	2017-04-28	156	NovaSeq	152612
LSHTM05-F03	RB39284	good QC, included in analysis	Placebo+RTSS vaccine	Burkina Faso	2017-10-06	F	2016-02-01	2017-04-28	161	NovaSeq	138740
LSHTM05-E08	RB38231	good QC, included in analysis	Placebo+RTSS vaccine	Burkina Faso	2017-11-01	F	2016-04-01	2017-04-28	187	NovaSeq	116646
LSHTM05-F09	RB39812	good QC, included in analysis	Placebo+RTSS vaccine	Burkina Faso	2017-09-21	F	2015-09-01	2017-04-28	146	NovaSeq	99437
LSHTM10-G11	RB39383	good QC, included in analysis	Placebo+RTSS vaccine	Burkina Faso	2017-10-12	F	2016-01-01	2017-04-28	167	NovaSeq	65297
LSHTM05-E03	RB39633	good QC, included in analysis	Placebo+RTSS vaccine	Burkina Faso	2017-10-02	F	2015-11-01	2017-04-28	157	NovaSeq	52648
LSHTM10-G04	RB40020	good QC, included in analysis	Placebo+RTSS vaccine	Burkina Faso	2017-10-20	M	2016-01-01	2017-04-28	175	NovaSeq	41289
LSHTM05-E01	RB37495	good QC, included in analysis	Placebo+RTSS vaccine	Burkina Faso	2017-10-10	F	2016-09-01	2017-04-28	165	NovaSeq	37196
LSHTM05-E09	RB40306	good QC, included in analysis	Placebo+RTSS vaccine	Burkina Faso	2017-10-20	M	2015-09-01	2017-04-28	175	NovaSeq	37118
LSHTM01-C02	RB38090	good QC, included in analysis	Placebo+RTSS vaccine	Burkina Faso	2017-10-22	F	2016-05-01	2017-04-28	177	NovaSeq	33054
LSHTM05-F04	RB39187	good QC, included in analysis	Placebo+RTSS vaccine	Burkina Faso	2017-10-09	F	2016-03-01	2017-04-28	164	NovaSeq	27189
LSHTM05-E02	RB40020	good QC, included in analysis	Placebo+RTSS vaccine	Burkina Faso	2017-10-02	M	2016-01-01	2017-04-28	157	NovaSeq	23521
LSHTM01-C06	RB37688	good QC, included in analysis	SMC+RTSS vaccine	Burkina Faso	2017-10-04	F	2016-08-01	2017-04-28	159	NovaSeq	7055
LSHTM05-F01	RB39885	good QC, included in analysis	Placebo+RTSS vaccine	Burkina Faso	2017-10-04	M	2016-03-01	2017-04-28	159	NovaSeq	6859
LSHTM02-D11	RB30611	good QC, included in analysis	Placebo+RTSS vaccine	Burkina Faso	2017-10-05	M	2016-03-01	2017-05-04	154	NovaSeq	285769
LSHTM02-C04	RB24160	good QC, included in analysis	Placebo+RTSS vaccine	Burkina Faso	2017-10-11	M	2016-11-01	2017-05-04	160	NovaSeq	78384
LSHTM02-C09	RB31311	good QC, included in analysis	SMC+RTSS vaccine	Burkina Faso	2017-12-28	M	2015-12-01	2017-05-04	238	NovaSeq	76211
LSHTM02-D05	RB31198	good QC, included in analysis	Placebo+RTSS vaccine	Burkina Faso	2017-11-14	M	2015-12-01	2017-05-04	194	NovaSeq	46319
LSHTM06-D03	RB29238	good QC, included in analysis	Placebo+RTSS vaccine	Burkina Faso	2017-10-05	F	2015-10-01	2017-05-04	154	NovaSeq	37051
LSHTM03-C01	RB31198	good QC, included in analysis	Placebo+RTSS vaccine	Burkina Faso	2017-10-16	M	2015-12-01	2017-05-04	165	NovaSeq	32138
LSHTM03-C02	RB27142	good QC, included in analysis	Placebo+RTSS vaccine	Burkina Faso	2017-10-30	F	2016-03-01	2017-05-04	179	NovaSeq	22297
LSHTM02-D03	RB27142	good QC, included in analysis	Placebo+RTSS vaccine	Burkina Faso	2017-12-20	F	2016-03-01	2017-05-04	230	NovaSeq	15477
LSHTM02-C10	RB28621	good QC, included in analysis	Placebo+RTSS vaccine	Burkina Faso	2017-11-16	F	2016-01-01	2017-05-04	196	NovaSeq	9974
LSHTM06-C01	RB22645	good QC, included in analysis	Placebo+RTSS vaccine	Burkina Faso	2017-10-04	F	2016-07-01	2017-05-05	152	NovaSeq	379810
LSHTM05-A01	RB31154	good QC, included in analysis	Placebo+RTSS vaccine	Burkina Faso	2017-10-27	M	2015-12-01	2017-05-05	175	NovaSeq	152331
LSHTM07-G02	RB21612	good QC, included in analysis	Placebo+RTSS vaccine	Burkina Faso	2017-10-15	F	2016-11-01	2017-05-05	163	NovaSeq	80714
LSHTM06-D05	RB21612	good QC, included in analysis	Placebo+RTSS vaccine	Burkina Faso	2017-09-22	F	2016-11-01	2017-05-05	140	NovaSeq	79757
LSHTM02-C08	RB28779	good QC, included in analysis	Placebo+RTSS vaccine	Burkina Faso	2017-10-02	F	2015-12-01	2017-05-05	150	NovaSeq	64946
LSHTM05-F06	RB38366	good QC, included in analysis	Placebo+RTSS vaccine	Burkina Faso	2017-09-23	M	2016-11-01	2017-05-05	141	NovaSeq	64232
LSHTM06-D09	RB26566	good QC, included in analysis	Placebo+RTSS vaccine	Burkina Faso	2017-11-12	M	2016-09-01	2017-05-05	191	NovaSeq	59299
LSHTM02-C01	RB31529	good QC, included in analysis	Placebo+RTSS vaccine	Burkina Faso	2017-10-28	M	2015-11-01	2017-05-05	176	NovaSeq	52038
LSHTM06-D02	RB25933	good QC, included in analysis	Placebo+RTSS vaccine	Burkina Faso	2017-10-27	M	2016-06-01	2017-05-05	175	NovaSeq	35192
LSHTM02-D09	RB24668	good QC, included in analysis	Placebo+RTSS vaccine	Burkina Faso	2017-09-27	M	2016-10-01	2017-05-05	145	NovaSeq	32973
LSHTM01-G01	RB27354	good QC, included in analysis	Placebo+RTSS vaccine	Burkina Faso	2017-10-10	F	2016-01-01	2017-05-05	158	NovaSeq	32873
LSHTM06-C02	RB21612	good QC, included in analysis	Placebo+RTSS vaccine	Burkina Faso	2017-11-06	F	2016-11-01	2017-05-05	185	NovaSeq	31659
LSHTM02-C06	RB26068	good QC, included in analysis	Placebo+RTSS vaccine	Burkina Faso	2017-11-04	M	2016-06-01	2017-05-05	183	NovaSeq	30297
LSHTM06-D08	RB30494	good QC, included in analysis	Placebo+RTSS vaccine	Burkina Faso	2017-11-05	M	2016-04-01	2017-05-05	184	NovaSeq	29391
LSHTM02-D07	RB24126	good QC, included in analysis	Placebo+RTSS vaccine	Burkina Faso	2017-10-07	M	2016-11-01	2017-05-05	155	NovaSeq	29347
LSHTM02-C02	RB31154	good QC, included in analysis	Placebo+RTSS vaccine	Burkina Faso	2017-09-17	M	2015-12-01	2017-05-05	135	NovaSeq	27107
LSHTM02-D10	RB23459	good QC, included in analysis	Placebo+RTSS vaccine	Burkina Faso	2017-10-17	F	2016-05-01	2017-05-05	165	NovaSeq	19716
LSHTM10-G03	RB38449	good QC, included in analysis	SMC+RTSS vaccine	Burkina Faso	2017-11-05	M	2016-10-01	2017-05-05	184	NovaSeq	19357
LSHTM03-E01	RB31154	good QC, included in analysis	Placebo+RTSS vaccine	Burkina Faso	2017-11-01	M	2015-12-01	2017-05-05	180	NovaSeq	19130
LSHTM06-C09	RB22895	good QC, included in analysis	Placebo+RTSS vaccine	Burkina Faso	2017-10-17	F	2016-06-01	2017-05-05	165	NovaSeq	18078
LSHTM06-D10	RB29241	good QC, included in analysis	Placebo+RTSS vaccine	Burkina Faso	2017-10-04	F	2015-09-01	2017-05-05	152	NovaSeq	17275
LSHTM02-D08	RB24480	good QC, included in analysis	Placebo+RTSS vaccine	Burkina Faso	2017-10-06	M	2016-10-01	2017-05-05	154	NovaSeq	17233
LSHTM06-D07	RB28076	good QC, included in analysis	Placebo+RTSS vaccine	Burkina Faso	2017-10-02	F	2016-03-01	2017-05-05	150	NovaSeq	16598
LSHTM02-C11	RB29166	good QC, included in analysis	SMC+RTSS vaccine	Burkina Faso	2017-10-22	F	2015-10-01	2017-05-05	170	NovaSeq	9641
LSHTM06-D01	RB22791	good QC, included in analysis	Placebo+RTSS vaccine	Burkina Faso	2017-10-28	F	2016-07-01	2017-05-05	176	NovaSeq	6237
LSHTM02-C12	RB24806	good QC, included in analysis	Placebo+RTSS vaccine	Burkina Faso	2017-10-17	M	2016-09-01	2017-05-05	165	NovaSeq	4897
LSHTM02-C07	RB29308	good QC, included in analysis	Placebo+RTSS vaccine	Burkina Faso	2017-10-03	F	2015-09-01	2017-05-06	150	NovaSeq	562850
LSHTM01-G11	RB27278	good QC, included in analysis	Placebo+RTSS vaccine	Burkina Faso	2017-12-23	F	2016-01-01	2017-05-06	231	NovaSeq	160298
LSHTM01-G04	RB27724	good QC, included in analysis	Placebo+RTSS vaccine	Burkina Faso	2017-09-20	F	2015-10-01	2017-05-06	137	NovaSeq	155538
LSHTM01-G03	RB30765	good QC, included in analysis	Placebo+RTSS vaccine	Burkina Faso	2017-12-29	M	2016-02-01	2017-05-06	237	NovaSeq	147985
LSHTM01-G10	RB27365	good QC, included in analysis	Placebo+RTSS vaccine	Burkina Faso	2017-10-16	F	2016-01-01	2017-05-06	163	NovaSeq	58307
LSHTM01-G05	RB27365	good QC, included in analysis	Placebo+RTSS vaccine	Burkina Faso	2017-09-25	F	2016-01-01	2017-05-06	142	NovaSeq	48034
LSHTM01-G06	RB27594	good QC, included in analysis	Placebo+RTSS vaccine	Burkina Faso	2017-10-10	F	2015-11-01	2017-05-06	157	NovaSeq	40528
LSHTM07-G01	RB28899	good QC, included in analysis	Placebo+RTSS vaccine	Burkina Faso	2017-11-10	F	2015-12-01	2017-05-06	188	NovaSeq	38330
LSHTM02-D02	RB27981	good QC, included in analysis	Placebo+RTSS vaccine	Burkina Faso	2017-10-06	F	2015-09-01	2017-05-06	153	NovaSeq	35657
LSHTM01-G02	RB23214	good QC, included in analysis	Placebo+RTSS vaccine	Burkina Faso	2017-09-15	F	2016-06-01	2017-05-06	132	NovaSeq	35334
LSHTM06-C12	RB28899	good QC, included in analysis	Placebo+RTSS vaccine	Burkina Faso	2017-11-06	F	2015-12-01	2017-05-06	184	NovaSeq	34418
LSHTM06-D04	RB27981	good QC, included in analysis	Placebo+RTSS vaccine	Burkina Faso	2017-11-08	F	2015-09-01	2017-05-06	186	NovaSeq	28264
LSHTM01-G12	RB28417	no reads	Placebo+RTSS vaccine	Burkina Faso	2017-09-19	F	2016-02-01	2017-05-06	136	NovaSeq	19400
LSHTM01-H04	RB23198	good QC, included in analysis	Placebo+RTSS vaccine	Burkina Faso	2017-10-22	F	2016-06-01	2017-05-06	169	NovaSeq	11429
LSHTM01-H03	RB22402	good QC, included in analysis	Placebo+RTSS vaccine	Burkina Faso	2017-10-24	F	2016-08-01	2017-05-06	171	NovaSeq	11289
LSHTM01-A12	RB15358	good QC, included in analysis	Placebo+RTSS vaccine	Burkina Faso	2017-10-06	M	2016-02-01	2017-05-08	151	NovaSeq	274921
LSHTM01-A09	RB12669	good QC, included in analysis	Placebo+RTSS vaccine	Burkina Faso	2017-10-07	M	2016-09-01	2017-05-08	152	NovaSeq	83181
LSHTM01-A02	RB15904	good QC, included in analysis	Placebo+RTSS vaccine	Burkina Faso	2017-10-20	M	2016-02-01	2017-05-08	165	NovaSeq	66791
LSHTM01-B11	RB15008	good QC, included in analysis	Placebo+RTSS vaccine	Burkina Faso	2017-09-20	F	2015-10-01	2017-05-08	135	NovaSeq	51846
LSHTM01-B05	RB15904	good QC, included in analysis	Placebo+RTSS vaccine	Burkina Faso	2017-09-21	M	2016-02-01	2017-05-08	136	NovaSeq	24209
LSHTM01-A04	RB10944	good QC, included in analysis	Placebo+RTSS vaccine	Burkina Faso	2017-10-26	F	2016-08-01	2017-05-08	171	NovaSeq	22095
LSHTM06-F09	RB13421	good QC, included in analysis	Placebo+RTSS vaccine	Burkina Faso	2017-10-21	M	2016-05-01	2017-05-08	166	NovaSeq	16354
LSHTM10-G01	RB15197	good QC, included in analysis	Placebo+RTSS vaccine	Burkina Faso	2017-12-14	F	2015-09-01	2017-05-08	220	NovaSeq	14832
LSHTM01-A08	RB13226	good QC, included in analysis	Placebo+RTSS vaccine	Burkina Faso	2017-10-17	M	2016-06-01	2017-05-08	162	NovaSeq	6295
LSHTM01-A05	RB13739	good QC, included in analysis	Placebo+RTSS vaccine	Burkina Faso	2017-10-19	M	2016-04-01	2017-05-11	161	NovaSeq	212825
LSHTM06-F08	RB15339	good QC, included in analysis	Placebo+RTSS vaccine	Burkina Faso	2017-10-06	M	2016-03-01	2017-05-11	148	NovaSeq	211974
LSHTM01-A07	RB12497	good QC, included in analysis	Placebo+RTSS vaccine	Burkina Faso	2017-11-21	M	2016-10-01	2017-05-11	194	NovaSeq	192942
LSHTM01-B03	RB14442	good QC, included in analysis	Placebo+RTSS vaccine	Burkina Faso	2017-10-06	F	2016-03-01	2017-05-11	148	NovaSeq	57246
LSHTM09-H12	RB10963	good QC, included in analysis	Placebo+RTSS vaccine	Burkina Faso	2017-10-20	F	2016-08-01	2017-05-11	162	NovaSeq	49729
LSHTM01-B01	RB13676	good QC, included in analysis	Placebo+RTSS vaccine	Burkina Faso	2017-10-24	M	2016-05-01	2017-05-11	166	NovaSeq	34479
LSHTM06-F12	RB13352	good QC, included in analysis	Placebo+RTSS vaccine	Burkina Faso	2017-11-21	M	2016-06-01	2017-05-11	194	NovaSeq	21399
LSHTM01-B07	RB13886	good QC, included in analysis	Placebo+RTSS vaccine	Burkina Faso	2017-10-22	F	2016-02-01	2017-05-11	164	NovaSeq	18995
LSHTM01-A10	RB16533	good QC, included in analysis	SMC+RTSS vaccine	Burkina Faso	2017-09-23	M	2015-09-01	2017-05-11	135	NovaSeq	18067
LSHTM01-B12	RB15081	good QC, included in analysis	SMC+RTSS vaccine	Burkina Faso	2017-12-20	F	2015-10-01	2017-05-11	223	NovaSeq	17641
LSHTM01-C04	RB14171	good QC, included in analysis	SMC+RTSS vaccine	Burkina Faso	2017-12-30	F	2015-11-01	2017-05-11	233	NovaSeq	15221
LSHTM01-A01	RB11787	good QC, included in analysis	Placebo+RTSS vaccine	Burkina Faso	2017-10-06	F	2016-05-01	2017-05-11	148	NovaSeq	10369
LSHTM01-A06	RB13299	good QC, included in analysis	Placebo+RTSS vaccine	Burkina Faso	2017-10-20	M	2016-06-01	2017-05-11	162	NovaSeq	8639
LSHTM01-C03	RB14763	good QC, included in analysis	Placebo+RTSS vaccine	Burkina Faso	2017-10-20	F	2015-12-01	2017-05-11	162	NovaSeq	8400
LSHTM01-B04	RB15931	good QC, included in analysis	Placebo+RTSS vaccine	Burkina Faso	2017-09-28	M	2016-02-01	2017-05-11	140	NovaSeq	7599
LSHTM01-B08	RB13282	good QC, included in analysis	Placebo+RTSS vaccine	Burkina Faso	2017-09-17	M	2016-06-01	2017-05-11	129	NovaSeq	7558
LSHTM01-B10	RB14884	good QC, included in analysis	Placebo+RTSS vaccine	Burkina Faso	2017-11-07	F	2015-11-01	2017-05-11	180	NovaSeq	6156
LSHTM01-B09	RB15159	no reads	SMC+RTSS vaccine	Burkina Faso	2017-12-20	F	2015-09-01	2017-05-11	223	NovaSeq	6149
LSHTM14-G01	M78364	good QC, included in analysis	Placebo+RTSS vaccine	Mali	2017-12-28	F	2016-03-01	2017-07-03	178	NovaSeq	120812
LSHTM16-B09	M69215	good QC, included in analysis	Placebo+RTSS vaccine	Mali	2017-10-04	M	2015-10-01	2017-07-03	93	NovaSeq	118711
LSHTM15-B04	M80319	no reads	Placebo+RTSS vaccine	Mali	2017-09-17	M	2016-06-01	2017-07-03	76	NovaSeq	111425
LSHTM16-G11	M77758	good QC, included in analysis	Placebo+RTSS vaccine	Mali	2017-11-15	F	2016-05-01	2017-07-03	135	NovaSeq	96402
LSHTM13-C01	M80043	good QC, included in analysis	Placebo+RTSS vaccine	Mali	2017-11-10	M	2015-12-01	2017-07-03	130	NovaSeq	84723
LSHTM16-B10	M80043	good QC, included in analysis	Placebo+RTSS vaccine	Mali	2017-11-29	M	2015-12-01	2017-07-03	149	NovaSeq	71907
LSHTM14-H11	M80577	good QC, included in analysis	Placebo+RTSS vaccine	Mali	2017-11-14	M	2016-04-01	2017-07-03	134	NovaSeq	66182
LSHTM16-B05	M68099	good QC, included in analysis	Placebo+RTSS vaccine	Mali	2017-11-01	F	2015-11-01	2017-07-03	121	NovaSeq	50757
LSHTM15-B09	M82101	good QC, included in analysis	Placebo+RTSS vaccine	Mali	2017-08-25	M	2016-01-01	2017-07-03	53	NovaSeq	48348
LSHTM14-F12	M68567	good QC, included in analysis	Placebo+RTSS vaccine	Mali	2017-10-26	M	2016-03-01	2017-07-03	115	NovaSeq	36394
LSHTM14-F11	M80577	good QC, included in analysis	Placebo+RTSS vaccine	Mali	2017-10-02	M	2016-04-01	2017-07-03	91	NovaSeq	33389
LSHTM16-A07	M80577	good QC, included in analysis	Placebo+RTSS vaccine	Mali	2017-12-16	M	2016-04-01	2017-07-03	166	NovaSeq	24146
LSHTM15-H05	M78146	good QC, included in analysis	Placebo+RTSS vaccine	Mali	2017-11-17	M	2016-06-01	2017-07-03	137	NovaSeq	10880
LSHTM17-E03	M68812	good QC, included in analysis	Placebo+RTSS vaccine	Mali	2017-08-18	M	2015-11-01	2017-07-03	46	NovaSeq	8119
LSHTM14-A09	M78261	good QC, included in analysis	Placebo+RTSS vaccine	Mali	2017-11-28	F	2015-12-01	2017-07-04	147	NovaSeq	443602
LSHTM16-E02	M90757	good QC, included in analysis	Placebo+RTSS vaccine	Mali	2017-11-18	F	2015-10-01	2017-07-04	137	NovaSeq	150695
LSHTM16-A03	M80273	good QC, included in analysis	Placebo+RTSS vaccine	Mali	2017-11-22	F	2016-07-01	2017-07-04	141	NovaSeq	86072
LSHTM15-B12	M82475	good QC, included in analysis	Placebo+RTSS vaccine	Mali	2017-10-08	M	2016-01-01	2017-07-04	96	NovaSeq	79406
LSHTM13-C07	M78582	good QC, included in analysis	SMC+RTSS vaccine	Mali	2017-12-15	M	2016-03-01	2017-07-04	164	NovaSeq	54211
LSHTM15-B11	M78640	good QC, included in analysis	Placebo+RTSS vaccine	Mali	2017-10-26	M	2015-12-01	2017-07-04	114	NovaSeq	39606
LSHTM13-F03	M90757	good QC, included in analysis	Placebo+RTSS vaccine	Mali	2017-12-26	F	2015-10-01	2017-07-04	175	NovaSeq	34711
LSHTM15-A01	M79172	good QC, included in analysis	Placebo+RTSS vaccine	Mali	2017-10-03	F	2016-10-01	2017-07-04	91	NovaSeq	27081
LSHTM14-A08	M78403	good QC, included in analysis	Placebo+RTSS vaccine	Mali	2017-11-11	F	2015-12-01	2017-07-05	129	NovaSeq	645466
LSHTM14-G10	M78403	good QC, included in analysis	Placebo+RTSS vaccine	Mali	2017-11-25	F	2015-12-01	2017-07-05	143	NovaSeq	172293
LSHTM16-F04	M71955	good QC, included in analysis	Placebo+RTSS vaccine	Mali	2017-10-13	F	2015-11-01	2017-07-05	100	NovaSeq	83811
LSHTM16-D11	M72079	good QC, included in analysis	Placebo+RTSS vaccine	Mali	2017-11-22	M	2015-10-01	2017-07-05	140	NovaSeq	44579
LSHTM14-H02	M97895	good QC, included in analysis	SMC+RTSS vaccine	Mali	2017-12-19	F	2016-02-01	2017-07-05	167	NovaSeq	34871
LSHTM16-E01	M71955	good QC, included in analysis	Placebo+RTSS vaccine	Mali	2017-11-03	F	2015-11-01	2017-07-05	121	NovaSeq	16340
LSHTM15-B03	M77016	good QC, included in analysis	Placebo+RTSS vaccine	Mali	2017-09-08	M	2015-11-01	2017-07-06	64	NovaSeq	160894
LSHTM13-F12	M72969	good QC, included in analysis	Placebo+RTSS vaccine	Mali	2017-10-28	F	2016-06-01	2017-07-06	114	NovaSeq	156143
LSHTM14-D01	M66165	good QC, included in analysis	Placebo+RTSS vaccine	Mali	2017-11-08	M	2016-02-01	2017-07-06	125	NovaSeq	83504
LSHTM13-C02	M97490	good QC, included in analysis	SMC+RTSS vaccine	Mali	2017-10-15	F	2015-10-01	2017-07-06	101	NovaSeq	67076
LSHTM14-A10	M51147	good QC, included in analysis	Placebo+RTSS vaccine	Mali	2017-10-31	M	2016-07-01	2017-07-06	117	NovaSeq	65065
LSHTM13-F07	M50677	good QC, included in analysis	Placebo+RTSS vaccine	Mali	2017-11-11	M	2016-11-01	2017-07-06	128	NovaSeq	60989
LSHTM13-G09	M54311	good QC, included in analysis	Placebo+RTSS vaccine	Mali	2017-10-29	M	2015-11-01	2017-07-06	115	NovaSeq	59153
LSHTM15-A07	M50677	good QC, included in analysis	Placebo+RTSS vaccine	Mali	2017-09-02	M	2016-11-01	2017-07-06	58	NovaSeq	41154
LSHTM16-F11	M72431	good QC, included in analysis	Placebo+RTSS vaccine	Mali	2017-11-06	M	2016-05-01	2017-07-06	123	NovaSeq	36871
LSHTM15-A05	M75997	good QC, included in analysis	SMC+RTSS vaccine	Mali	2017-08-21	M	2016-07-01	2017-07-06	46	NovaSeq	35791
LSHTM11-B12	M51147	good QC, included in analysis	Placebo+RTSS vaccine	Mali	2017-12-09	M	2016-07-01	2017-07-06	156	NovaSeq	33165
LSHTM13-H11	M62281	good QC, included in analysis	SMC+RTSS vaccine	Mali	2017-12-04	M	2016-09-01	2017-07-06	151	NovaSeq	32128
LSHTM17-E08	M50371	good QC, included in analysis	Placebo+RTSS vaccine	Mali	2017-12-11	F	2016-07-01	2017-07-06	158	NovaSeq	20915
LSHTM16-H08	M77016	good QC, included in analysis	Placebo+RTSS vaccine	Mali	2017-11-15	M	2015-11-01	2017-07-06	132	NovaSeq	19169
LSHTM15-A09	M53019	good QC, included in analysis	Placebo+RTSS vaccine	Mali	2017-08-12	F	2016-09-01	2017-07-06	37	NovaSeq	18510
LSHTM12-D07	M76982	good QC, included in analysis	Placebo+RTSS vaccine	Mali	2017-10-21	M	2015-11-01	2017-07-06	107	NovaSeq	14426
LSHTM15-B08	M52218	good QC, included in analysis	Placebo+RTSS vaccine	Mali	2017-09-04	M	2015-11-01	2017-07-06	60	NovaSeq	9946
LSHTM15-A02	M53019	good QC, included in analysis	Placebo+RTSS vaccine	Mali	2017-09-03	F	2016-09-01	2017-07-06	59	NovaSeq	9152
LSHTM13-D03	M76618	good QC, included in analysis	Placebo+RTSS vaccine	Mali	2017-12-28	F	2015-12-01	2017-07-06	175	NovaSeq	5676
LSHTM16-H06	M76926	good QC, included in analysis	Placebo+RTSS vaccine	Mali	2017-09-19	M	2015-12-01	2017-07-06	75	NovaSeq	5486
LSHTM07-H11	RB16783	good QC, included in analysis	SMC+RTSS vaccine	Burkina Faso	2021-08-03	F	2016-10-01	2017-07-07	1488	NovaSeq	NA
LSHTM15-A03	M54651	good QC, included in analysis	Placebo+RTSS vaccine	Mali	2017-08-29	M	2016-07-01	2017-07-07	53	NovaSeq	223655
LSHTM14-E03	M52146	good QC, included in analysis	Placebo+RTSS vaccine	Mali	2017-09-18	M	2016-01-01	2017-07-07	73	NovaSeq	143663
LSHTM16-C12	M54866	good QC, included in analysis	Placebo+RTSS vaccine	Mali	2017-10-20	F	2015-10-01	2017-07-07	105	NovaSeq	108305
LSHTM15-B05	M52146	good QC, included in analysis	Placebo+RTSS vaccine	Mali	2017-08-24	M	2016-01-01	2017-07-07	48	NovaSeq	80006
LSHTM12-B05	M64159	good QC, included in analysis	Placebo+RTSS vaccine	Mali	2017-12-01	F	2016-01-01	2017-07-07	147	NovaSeq	63207
LSHTM17-E01	M53104	good QC, included in analysis	Placebo+RTSS vaccine	Mali	2017-08-22	F	2016-07-01	2017-07-07	46	NovaSeq	54226
LSHTM17-E06	M95005	good QC, included in analysis	Placebo+RTSS vaccine	Mali	2017-10-29	F	2016-05-01	2017-07-07	114	NovaSeq	39554
LSHTM17-D12	M53818	good QC, included in analysis	Placebo+RTSS vaccine	Mali	2017-11-29	F	2016-03-01	2017-07-07	145	NovaSeq	34963
LSHTM16-B06	M64159	good QC, included in analysis	Placebo+RTSS vaccine	Mali	2017-10-12	F	2016-01-01	2017-07-07	97	NovaSeq	34187
LSHTM16-F07	M54866	good QC, included in analysis	Placebo+RTSS vaccine	Mali	2017-09-26	F	2015-10-01	2017-07-07	81	NovaSeq	31936
LSHTM15-C07	M53115	good QC, included in analysis	Placebo+RTSS vaccine	Mali	2017-09-26	F	2016-07-01	2017-07-07	81	NovaSeq	18004
LSHTM16-H03	M53818	good QC, included in analysis	Placebo+RTSS vaccine	Mali	2017-10-17	F	2016-03-01	2017-07-07	102	NovaSeq	15679
LSHTM15-A08	M53818	good QC, included in analysis	Placebo+RTSS vaccine	Mali	2017-08-11	F	2016-03-01	2017-07-07	35	NovaSeq	10596
LSHTM15-G04	M50469	good QC, included in analysis	Placebo+RTSS vaccine	Mali	2017-11-29	F	2016-05-01	2017-07-07	145	NovaSeq	8453
LSHTM15-B10	M54092	good QC, included in analysis	Placebo+RTSS vaccine	Mali	2017-09-04	M	2016-04-01	2017-07-07	59	NovaSeq	7245
LSHTM14-E07	M50176	good QC, included in analysis	SMC+RTSS vaccine	Mali	2017-12-13	F	2016-09-01	2017-07-07	159	NovaSeq	6170
LSHTM15-G02	M74793	no reads	Placebo+RTSS vaccine	Mali	2017-09-15	M	2016-01-01	2017-07-07	70	NovaSeq	4501
LSHTM14-C10	M64618	good QC, included in analysis	Placebo+RTSS vaccine	Mali	2017-09-30	M	2015-11-01	2017-07-08	84	NovaSeq	439256
LSHTM12-D04	M50879	good QC, included in analysis	Placebo+RTSS vaccine	Mali	2017-10-21	M	2016-09-01	2017-07-08	105	NovaSeq	119580
LSHTM15-D03	M65744	good QC, included in analysis	Placebo+RTSS vaccine	Mali	2017-10-08	M	2016-07-01	2017-07-08	92	NovaSeq	103836
LSHTM03-F02	RB40265	good QC, included in analysis	Placebo+RTSS vaccine	Burkina Faso	2019-10-27	M	2015-10-01	2017-07-08	841	NovaSeq	10531
LSHTM16-D01	M53707	good QC, included in analysis	SMC+RTSS vaccine	Mali	2017-12-12	M	2016-05-01	2017-07-09	156	NovaSeq	198968
LSHTM12-C06	M81548	good QC, included in analysis	Placebo+RTSS vaccine	Mali	2017-10-06	M	2016-07-01	2017-07-09	89	NovaSeq	118867
LSHTM15-E04	M52983	good QC, included in analysis	Placebo+RTSS vaccine	Mali	2017-10-01	F	2016-09-01	2017-07-09	84	NovaSeq	59836
LSHTM15-H08	M81014	good QC, included in analysis	Placebo+RTSS vaccine	Mali	2017-12-22	M	2016-04-01	2017-07-09	166	NovaSeq	47662
LSHTM16-A04	M54053	good QC, included in analysis	Placebo+RTSS vaccine	Mali	2017-10-12	F	2015-10-01	2017-07-09	95	NovaSeq	33282
LSHTM12-C10	M76948	good QC, included in analysis	Placebo+RTSS vaccine	Mali	2017-10-22	M	2015-12-01	2017-07-09	105	NovaSeq	28354
LSHTM13-G03	M54286	good QC, included in analysis	Placebo+RTSS vaccine	Mali	2017-11-09	M	2016-01-01	2017-07-09	123	NovaSeq	17242
LSHTM15-A04	M75976	good QC, included in analysis	Placebo+RTSS vaccine	Mali	2017-09-07	M	2016-08-01	2017-07-09	60	NovaSeq	11873
LSHTM14-D09	M64775	good QC, included in analysis	Placebo+RTSS vaccine	Mali	2017-08-31	M	2016-01-01	2017-07-10	52	NovaSeq	84512
LSHTM15-E03	M52816	good QC, included in analysis	Placebo+RTSS vaccine	Mali	2017-11-02	M	2015-12-01	2017-07-10	115	NovaSeq	74419
LSHTM14-A01	M82784	good QC, included in analysis	Placebo+RTSS vaccine	Mali	2017-10-30	F	2016-04-01	2017-07-10	112	NovaSeq	41182
LSHTM16-E08	M70826	good QC, included in analysis	Placebo+RTSS vaccine	Mali	2017-10-26	M	2016-04-01	2017-07-10	108	NovaSeq	41166
LSHTM14-C01	M70826	good QC, included in analysis	Placebo+RTSS vaccine	Mali	2017-09-11	M	2016-04-01	2017-07-10	63	NovaSeq	28392
LSHTM15-F08	M82784	good QC, included in analysis	Placebo+RTSS vaccine	Mali	2017-12-07	F	2016-04-01	2017-07-10	150	NovaSeq	16917
LSHTM17-E09	M67177	good QC, included in analysis	Placebo+RTSS vaccine	Mali	2017-11-05	M	2016-10-01	2017-07-11	117	NovaSeq	74516
LSHTM13-A03	M68435	good QC, included in analysis	Placebo+RTSS vaccine	Mali	2018-01-02	F	2015-11-01	2017-07-11	175	NovaSeq	28338
LSHTM13-C09	M66459	good QC, included in analysis	Placebo+RTSS vaccine	Mali	2017-10-19	M	2015-10-01	2017-07-13	98	NovaSeq	196439
LSHTM12-D02	M54045	good QC, included in analysis	Placebo+RTSS vaccine	Mali	2017-11-05	F	2015-10-01	2017-07-13	115	NovaSeq	153497
LSHTM16-G04	M65965	good QC, included in analysis	Placebo+RTSS vaccine	Mali	2017-09-29	F	2016-01-01	2017-07-14	77	NovaSeq	222961
LSHTM14-E05	M71179	good QC, included in analysis	Placebo+RTSS vaccine	Mali	2017-09-09	M	2016-01-01	2017-07-14	57	NovaSeq	125219
LSHTM13-C12	M74406	good QC, included in analysis	Placebo+RTSS vaccine	Mali	2017-08-29	F	2016-05-01	2017-07-14	46	NovaSeq	62524
LSHTM14-G02	M72694	good QC, included in analysis	SMC+RTSS vaccine	Mali	2017-12-05	F	2016-10-01	2017-07-14	144	NovaSeq	59546
LSHTM17-C08	M74406	good QC, included in analysis	Placebo+RTSS vaccine	Mali	2017-09-17	F	2016-05-01	2017-07-14	65	NovaSeq	54688
LSHTM13-C05	M72519	good QC, included in analysis	SMC+RTSS vaccine	Mali	2017-08-23	M	2016-04-01	2017-07-14	40	NovaSeq	35586
LSHTM17-C09	M63128	good QC, included in analysis	Placebo+RTSS vaccine	Mali	2017-08-07	F	2016-10-01	2017-07-14	24	NovaSeq	32600
LSHTM14-E12	M53263	good QC, included in analysis	Placebo+RTSS vaccine	Mali	2017-10-12	M	2016-11-01	2017-07-14	90	NovaSeq	29104
LSHTM17-E02	M80545	good QC, included in analysis	SMC+RTSS vaccine	Mali	2017-08-09	M	2016-09-01	2017-07-14	26	NovaSeq	15608
LSHTM04-C12	RB20851	good QC, included in analysis	Placebo+RTSS vaccine	Burkina Faso	2019-01-11	M	2016-01-01	2018-05-30	226	NovaSeq	158423
LSHTM10-A05	RB20033	good QC, included in analysis	SMC+RTSS vaccine	Burkina Faso	2019-03-05	F	2015-09-01	2018-05-30	279	NovaSeq	117281
LSHTM10-A10	RB18608	good QC, included in analysis	Placebo+RTSS vaccine	Burkina Faso	2019-04-07	M	2016-06-01	2018-05-30	312	NovaSeq	67449
LSHTM10-B12	RB20983	good QC, included in analysis	SMC+RTSS vaccine	Burkina Faso	2019-03-17	M	2015-11-01	2018-05-30	291	NovaSeq	59356
LSHTM04-C01	RB21340	good QC, included in analysis	SMC+RTSS vaccine	Burkina Faso	2019-03-19	M	2015-09-01	2018-05-30	293	NovaSeq	31720
LSHTM10-A04	RB16772	good QC, included in analysis	SMC+RTSS vaccine	Burkina Faso	2019-04-22	F	2016-10-01	2018-05-30	327	NovaSeq	30694
LSHTM06-G12	RB20599	good QC, included in analysis	SMC+RTSS vaccine	Burkina Faso	2019-01-24	M	2016-02-01	2018-05-30	239	NovaSeq	22865
LSHTM01-D10	RB19969	good QC, included in analysis	SMC+RTSS vaccine	Burkina Faso	2019-02-17	F	2015-09-01	2018-05-30	263	NovaSeq	19818
LSHTM10-B08	RB17872	good QC, included in analysis	SMC+RTSS vaccine	Burkina Faso	2019-03-07	M	2016-11-01	2018-05-30	281	NovaSeq	10998
LSHTM10-C07	RB36447	good QC, included in analysis	SMC+RTSS vaccine	Burkina Faso	2019-01-25	M	2015-09-01	2018-05-31	239	NovaSeq	130434
LSHTM10-D10	RB36005	good QC, included in analysis	SMC+RTSS vaccine	Burkina Faso	2019-02-12	M	2016-04-01	2018-05-31	257	NovaSeq	53670
LSHTM10-F02	RB34990	good QC, included in analysis	Placebo+RTSS vaccine	Burkina Faso	2019-03-04	F	2016-03-01	2018-05-31	277	NovaSeq	41406
LSHTM10-D12	RB36005	good QC, included in analysis	SMC+RTSS vaccine	Burkina Faso	2019-01-19	M	2016-04-01	2018-05-31	233	NovaSeq	34544
LSHTM10-D04	RB33138	good QC, included in analysis	Placebo+RTSS vaccine	Burkina Faso	2019-01-23	F	2016-05-01	2018-05-31	237	NovaSeq	31684
LSHTM10-D09	RB35787	good QC, included in analysis	Placebo+RTSS vaccine	Burkina Faso	2019-01-11	F	2015-10-01	2018-05-31	225	NovaSeq	24247
LSHTM06-A01	RB36381	good QC, included in analysis	Placebo+RTSS vaccine	Burkina Faso	2019-02-24	M	2015-09-01	2018-05-31	269	NovaSeq	22097
LSHTM10-E06	RB36259	good QC, included in analysis	Placebo+RTSS vaccine	Burkina Faso	2019-01-10	M	2015-12-01	2018-05-31	224	NovaSeq	18487
LSHTM10-C06	RB36450	good QC, included in analysis	SMC+RTSS vaccine	Burkina Faso	2019-02-12	M	2015-09-01	2018-05-31	257	NovaSeq	14191
LSHTM06-A05	RB34207	good QC, included in analysis	Placebo+RTSS vaccine	Burkina Faso	2019-01-28	M	2016-07-01	2018-05-31	242	NovaSeq	13698
LSHTM06-B01	RB34832	good QC, included in analysis	Placebo+RTSS vaccine	Burkina Faso	2019-02-18	M	2016-05-01	2018-06-01	262	NovaSeq	58046
LSHTM06-A08	RB36101	good QC, included in analysis	Placebo+RTSS vaccine	Burkina Faso	2019-01-09	M	2016-02-01	2018-06-01	222	NovaSeq	29438
LSHTM10-F09	RB40011	no reads	Placebo+RTSS vaccine	Burkina Faso	2019-03-14	M	2016-01-01	2018-06-01	286	NovaSeq	8297
LSHTM03-E06	RB40377	good QC, included in analysis	Placebo+RTSS vaccine	Burkina Faso	2019-01-24	M	2016-04-01	2018-06-02	236	NovaSeq	16075
LSHTM05-C01	RB40306	no reads	Placebo+RTSS vaccine	Burkina Faso	2019-04-08	M	2015-09-01	2018-06-02	310	NovaSeq	15511
LSHTM04-B04	RB38623	no reads	Placebo+RTSS vaccine	Burkina Faso	2019-04-12	M	2016-09-01	2018-06-02	314	NovaSeq	9920
LSHTM02-C03	RB38561	good QC, included in analysis	Placebo+RTSS vaccine	Burkina Faso	2019-01-10	M	2016-09-01	2018-06-02	222	NovaSeq	6760
LSHTM03-E05	RB40114	good QC, included in analysis	SMC+RTSS vaccine	Burkina Faso	2019-01-09	M	2015-12-01	2018-06-02	221	NovaSeq	5180
LSHTM04-G10	RB23247	good QC, included in analysis	Placebo+RTSS vaccine	Burkina Faso	2019-01-20	F	2016-06-01	2018-06-04	230	NovaSeq	112314
LSHTM04-H08	RB25492	good QC, included in analysis	SMC+RTSS vaccine	Burkina Faso	2019-09-07	M	2016-07-01	2018-06-04	460	NovaSeq	84573
LSHTM02-H07	RB26298	good QC, included in analysis	SMC+RTSS vaccine	Burkina Faso	2019-01-03	M	2016-05-01	2018-06-04	213	NovaSeq	59817
LSHTM06-H01	RB31438	good QC, included in analysis	Placebo+RTSS vaccine	Burkina Faso	2019-02-14	M	2015-11-01	2018-06-04	255	NovaSeq	50486
LSHTM04-E03	RB31690	good QC, included in analysis	Placebo+RTSS vaccine	Burkina Faso	2019-03-18	M	2015-10-01	2018-06-04	287	NovaSeq	39312
LSHTM04-H02	RB25049	good QC, included in analysis	SMC+RTSS vaccine	Burkina Faso	2019-05-19	M	2016-09-01	2018-06-04	349	NovaSeq	16456
LSHTM02-H10	RB28525	good QC, included in analysis	SMC+RTSS vaccine	Burkina Faso	2019-02-14	F	2016-01-01	2018-06-04	255	NovaSeq	9952
LSHTM05-G10	RB27031	good QC, included in analysis	Placebo+RTSS vaccine	Burkina Faso	2019-01-15	F	2016-03-01	2018-06-06	223	NovaSeq	155013
LSHTM05-H02	RB21767	good QC, included in analysis	Placebo+RTSS vaccine	Burkina Faso	2019-01-09	F	2016-10-01	2018-06-06	217	NovaSeq	13357
LSHTM05-G11	RB27691	good QC, included in analysis	SMC+RTSS vaccine	Burkina Faso	2019-01-23	F	2015-10-01	2018-06-06	231	NovaSeq	5859
LSHTM05-H06	RB25608	good QC, included in analysis	SMC+RTSS vaccine	Burkina Faso	2019-03-09	M	2016-07-01	2018-06-08	274	NovaSeq	146899
LSHTM02-G01	RB10963	good QC, included in analysis	Placebo+RTSS vaccine	Burkina Faso	2019-02-28	F	2016-08-01	2018-06-08	265	NovaSeq	94569
LSHTM03-D01	RB14171	good QC, included in analysis	SMC+RTSS vaccine	Burkina Faso	2019-01-14	F	2015-11-01	2018-06-08	220	NovaSeq	57899
LSHTM05-H04	RB22536	good QC, included in analysis	SMC+RTSS vaccine	Burkina Faso	2019-02-26	F	2016-08-01	2018-06-08	263	NovaSeq	40436
LSHTM02-A08	RB15185	good QC, included in analysis	Placebo+RTSS vaccine	Burkina Faso	2019-01-20	F	2015-09-01	2018-06-08	226	NovaSeq	27910
LSHTM02-B11	RB14376	good QC, included in analysis	SMC+RTSS vaccine	Burkina Faso	2019-01-19	F	2016-04-01	2018-06-08	225	NovaSeq	14887
LSHTM06-B04	RB35309	good QC, included in analysis	Placebo+RTSS vaccine	Burkina Faso	2019-01-19	F	2015-09-01	2018-06-09	224	NovaSeq	53631
LSHTM02-E12	RB31006	good QC, included in analysis	Placebo+RTSS vaccine	Burkina Faso	2019-03-12	M	2016-02-01	2018-08-11	213	NovaSeq	22659
LSHTM04-D09	RB19265	good QC, included in analysis	Placebo+RTSS vaccine	Burkina Faso	2019-08-01	F	2016-03-01	2019-06-03	59	NovaSeq	260033
LSHTM04-C02	RB20033	good QC, included in analysis	SMC+RTSS vaccine	Burkina Faso	2019-06-30	F	2015-09-01	2019-06-03	27	NovaSeq	194688
LSHTM04-D05	RB20341	good QC, included in analysis	Placebo+RTSS vaccine	Burkina Faso	2019-08-19	M	2016-03-01	2019-06-03	77	NovaSeq	182467
LSHTM10-B10	RB17503	good QC, included in analysis	Placebo+RTSS vaccine	Burkina Faso	2019-10-22	F	2016-05-01	2019-06-03	141	NovaSeq	174818
LSHTM10-B05	RB17285	good QC, included in analysis	SMC+RTSS vaccine	Burkina Faso	2019-09-27	F	2016-06-01	2019-06-03	116	NovaSeq	116396
LSHTM04-D07	RB20171	good QC, included in analysis	Placebo+RTSS vaccine	Burkina Faso	2019-08-05	M	2015-12-01	2019-06-03	63	NovaSeq	111318
LSHTM04-C10	RB18315	good QC, included in analysis	Placebo+RTSS vaccine	Burkina Faso	2019-08-25	M	2016-09-01	2019-06-03	83	NovaSeq	96222
LSHTM10-B09	RB17595	no reads	Placebo+RTSS vaccine	Burkina Faso	2019-09-07	F	2016-05-01	2019-06-03	96	NovaSeq	86530
LSHTM06-E08	RB20050	good QC, included in analysis	SMC+RTSS vaccine	Burkina Faso	2019-11-04	F	2015-09-01	2019-06-03	154	NovaSeq	71573
LSHTM10-B11	RB18331	good QC, included in analysis	Placebo+RTSS vaccine	Burkina Faso	2019-10-31	M	2016-09-01	2019-06-03	150	NovaSeq	67300
LSHTM01-C08	RB17854	good QC, included in analysis	Placebo+RTSS vaccine	Burkina Faso	2019-08-31	M	2016-11-01	2019-06-03	89	NovaSeq	53570
LSHTM06-B07	RB17200	good QC, included in analysis	Placebo+RTSS vaccine	Burkina Faso	2019-07-29	F	2016-06-01	2019-06-03	56	NovaSeq	49948
LSHTM04-D08	RB17370	good QC, included in analysis	Placebo+RTSS vaccine	Burkina Faso	2019-08-26	F	2016-06-01	2019-06-03	84	NovaSeq	49469
LSHTM10-B06	RB19639	good QC, included in analysis	Placebo+RTSS vaccine	Burkina Faso	2019-06-17	F	2015-11-01	2019-06-03	14	NovaSeq	42440
LSHTM04-C11	RB19639	good QC, included in analysis	Placebo+RTSS vaccine	Burkina Faso	2019-09-05	F	2015-11-01	2019-06-03	94	NovaSeq	39976
LSHTM01-D03	RB19566	good QC, included in analysis	Placebo+RTSS vaccine	Burkina Faso	2019-07-17	F	2015-12-01	2019-06-03	44	NovaSeq	32150
LSHTM01-D07	RB16959	good QC, included in analysis	Placebo+RTSS vaccine	Burkina Faso	2019-08-06	F	2016-09-01	2019-06-03	64	NovaSeq	31566
LSHTM10-A11	RB18382	good QC, included in analysis	SMC+RTSS vaccine	Burkina Faso	2019-06-19	M	2016-08-01	2019-06-03	16	NovaSeq	29755
LSHTM01-C12	RB21226	good QC, included in analysis	Placebo+RTSS vaccine	Burkina Faso	2019-08-19	M	2015-10-01	2019-06-03	77	NovaSeq	25811
LSHTM01-D12	RB18418	good QC, included in analysis	SMC+RTSS vaccine	Burkina Faso	2019-08-05	M	2016-08-01	2019-06-03	63	NovaSeq	24403
LSHTM04-C03	RB19361	good QC, included in analysis	SMC+RTSS vaccine	Burkina Faso	2019-06-25	F	2016-02-01	2019-06-03	22	NovaSeq	11966
LSHTM10-A09	RB20910	good QC, included in analysis	Placebo+RTSS vaccine	Burkina Faso	2019-06-29	M	2015-12-01	2019-06-03	26	NovaSeq	10369
LSHTM01-C11	RB19863	good QC, included in analysis	Placebo+RTSS vaccine	Burkina Faso	2019-08-06	F	2015-10-01	2019-06-03	64	NovaSeq	10090
LSHTM04-C05	RB18445	good QC, included in analysis	Placebo+RTSS vaccine	Burkina Faso	2019-10-14	M	2016-08-01	2019-06-03	133	NovaSeq	8858
LSHTM06-G11	RB16620	good QC, included in analysis	Placebo+RTSS vaccine	Burkina Faso	2019-08-13	F	2016-11-01	2019-06-03	71	NovaSeq	6430
LSHTM10-F07	RB34990	good QC, included in analysis	Placebo+RTSS vaccine	Burkina Faso	2019-10-29	F	2016-03-01	2019-06-05	146	NovaSeq	234409
LSHTM06-A02	RB32137	good QC, included in analysis	Placebo+RTSS vaccine	Burkina Faso	2019-10-25	F	2016-11-01	2019-06-05	142	NovaSeq	149543
LSHTM10-D07	RB35848	good QC, included in analysis	Placebo+RTSS vaccine	Burkina Faso	2019-08-05	F	2015-09-01	2019-06-05	61	NovaSeq	147222
LSHTM10-E07	RB32137	good QC, included in analysis	Placebo+RTSS vaccine	Burkina Faso	2019-09-05	F	2016-11-01	2019-06-05	92	NovaSeq	131134
LSHTM10-C11	RB33138	good QC, included in analysis	Placebo+RTSS vaccine	Burkina Faso	2019-10-03	F	2016-05-01	2019-06-05	120	NovaSeq	119175
LSHTM06-E07	RB33904	good QC, included in analysis	Placebo+RTSS vaccine	Burkina Faso	2019-10-28	M	2016-09-01	2019-06-05	145	NovaSeq	113452
LSHTM06-A07	RB34175	good QC, included in analysis	SMC+RTSS vaccine	Burkina Faso	2019-09-01	M	2016-07-01	2019-06-05	88	NovaSeq	104198
LSHTM06-A04	RB36329	good QC, included in analysis	Placebo+RTSS vaccine	Burkina Faso	2019-10-28	M	2015-11-01	2019-06-05	145	NovaSeq	87054
LSHTM09-F10	RB34832	good QC, included in analysis	Placebo+RTSS vaccine	Burkina Faso	2019-08-30	M	2016-05-01	2019-06-05	86	NovaSeq	83518
LSHTM10-C10	RB33565	good QC, included in analysis	Placebo+RTSS vaccine	Burkina Faso	2019-10-15	M	2016-11-01	2019-06-05	132	NovaSeq	74315
LSHTM01-H09	RB35848	good QC, included in analysis	Placebo+RTSS vaccine	Burkina Faso	2019-09-06	F	2015-09-01	2019-06-05	93	NovaSeq	51220
LSHTM10-F04	RB32184	good QC, included in analysis	Placebo+RTSS vaccine	Burkina Faso	2019-10-04	F	2016-11-01	2019-06-05	121	NovaSeq	48777
LSHTM10-D08	RB32304	good QC, included in analysis	Placebo+RTSS vaccine	Burkina Faso	2019-09-09	F	2016-10-01	2019-06-05	96	NovaSeq	47226
LSHTM06-B11	RB36865	good QC, included in analysis	Placebo+RTSS vaccine	Burkina Faso	2019-09-20	M	2015-11-01	2019-06-05	107	NovaSeq	46303
LSHTM10-F08	RB35375	good QC, included in analysis	Placebo+RTSS vaccine	Burkina Faso	2019-11-03	F	2016-03-01	2019-06-05	151	NovaSeq	44996
LSHTM09-F11	RB36259	good QC, included in analysis	Placebo+RTSS vaccine	Burkina Faso	2019-10-21	M	2015-12-01	2019-06-05	138	NovaSeq	34680
LSHTM10-F03	RB34639	good QC, included in analysis	Placebo+RTSS vaccine	Burkina Faso	2019-10-02	M	2016-04-01	2019-06-05	119	NovaSeq	34183
LSHTM06-B12	RB32169	good QC, included in analysis	Placebo+RTSS vaccine	Burkina Faso	2019-10-18	F	2016-11-01	2019-06-05	135	NovaSeq	33752
LSHTM09-B10	RB35481	good QC, included in analysis	Placebo+RTSS vaccine	Burkina Faso	2019-09-27	F	2016-01-01	2019-06-05	114	NovaSeq	28276
LSHTM10-F10	RB32304	good QC, included in analysis	Placebo+RTSS vaccine	Burkina Faso	2019-10-14	F	2016-10-01	2019-06-05	131	NovaSeq	24880
LSHTM10-F05	RB33100	good QC, included in analysis	Placebo+RTSS vaccine	Burkina Faso	2019-10-02	F	2016-05-01	2019-06-05	119	NovaSeq	20117
LSHTM06-B06	RB32169	good QC, included in analysis	Placebo+RTSS vaccine	Burkina Faso	2019-09-18	F	2016-11-01	2019-06-05	105	NovaSeq	19429
LSHTM09-F12	RB33661	good QC, included in analysis	Placebo+RTSS vaccine	Burkina Faso	2019-07-24	M	2016-10-01	2019-06-05	49	NovaSeq	18415
LSHTM06-B08	RB32822	good QC, included in analysis	Placebo+RTSS vaccine	Burkina Faso	2019-10-22	F	2016-08-01	2019-06-05	139	NovaSeq	15947
LSHTM06-A11	RB33227	good QC, included in analysis	Placebo+RTSS vaccine	Burkina Faso	2019-09-21	F	2016-04-01	2019-06-05	108	NovaSeq	5795
LSHTM04-D04	RB19460	good QC, included in analysis	Placebo+RTSS vaccine	Burkina Faso	2019-11-02	F	2016-01-01	2019-06-06	149	NovaSeq	NA
LSHTM10-E12	RB33017	good QC, included in analysis	Placebo+RTSS vaccine	Burkina Faso	2019-11-05	F	2016-06-01	2019-06-06	152	NovaSeq	43224
LSHTM10-C04	RB35386	good QC, included in analysis	Placebo+RTSS vaccine	Burkina Faso	2019-06-26	F	2016-03-01	2019-06-06	20	NovaSeq	35147
LSHTM10-C08	RB34150	good QC, included in analysis	Placebo+RTSS vaccine	Burkina Faso	2019-09-25	M	2016-07-01	2019-06-06	111	NovaSeq	13640
LSHTM10-A03	RB21117	good QC, included in analysis	Placebo+RTSS vaccine	Burkina Faso	2019-06-21	M	2015-10-01	2019-06-06	15	NovaSeq	9520
LSHTM03-F01	RB38561	good QC, included in analysis	Placebo+RTSS vaccine	Burkina Faso	2019-10-09	M	2016-09-01	2019-06-07	124	NovaSeq	210580
LSHTM04-A05	RB39929	good QC, included in analysis	SMC+RTSS vaccine	Burkina Faso	2019-10-04	M	2016-02-01	2019-06-07	119	NovaSeq	191373
LSHTM04-A06	RB39908	good QC, included in analysis	Placebo+RTSS vaccine	Burkina Faso	2019-09-21	M	2016-03-01	2019-06-07	106	NovaSeq	177189
LSHTM06-C03	RB38204	good QC, included in analysis	Placebo+RTSS vaccine	Burkina Faso	2019-08-30	F	2016-04-01	2019-06-07	84	NovaSeq	172160
LSHTM05-C02	RB40306	good QC, included in analysis	Placebo+RTSS vaccine	Burkina Faso	2019-10-04	M	2015-09-01	2019-06-07	119	NovaSeq	169258
LSHTM04-A03	RB39015	good QC, included in analysis	Placebo+RTSS vaccine	Burkina Faso	2019-10-10	M	2016-04-01	2019-06-07	125	NovaSeq	148813
LSHTM03-E03	RB39103	good QC, included in analysis	Placebo+RTSS vaccine	Burkina Faso	2019-09-08	M	2016-04-01	2019-06-07	93	NovaSeq	91946
LSHTM03-F07	RB39284	good QC, included in analysis	Placebo+RTSS vaccine	Burkina Faso	2019-10-23	F	2016-02-01	2019-06-07	138	NovaSeq	86941
LSHTM03-F05	RB37442	good QC, included in analysis	Placebo+RTSS vaccine	Burkina Faso	2019-08-18	F	2016-09-01	2019-06-07	72	NovaSeq	82839
LSHTM04-B01	RB39580	good QC, included in analysis	SMC+RTSS vaccine	Burkina Faso	2019-09-07	F	2015-11-01	2019-06-07	92	NovaSeq	61291
LSHTM03-F04	RB39812	good QC, included in analysis	Placebo+RTSS vaccine	Burkina Faso	2019-08-24	F	2015-09-01	2019-06-07	78	NovaSeq	54927
LSHTM04-A07	RB38903	good QC, included in analysis	Placebo+RTSS vaccine	Burkina Faso	2019-11-05	M	2016-05-01	2019-06-07	151	NovaSeq	51250
LSHTM04-B03	RB37442	good QC, included in analysis	Placebo+RTSS vaccine	Burkina Faso	2019-10-15	F	2016-09-01	2019-06-07	130	NovaSeq	44020
LSHTM04-A01	RB39812	good QC, included in analysis	Placebo+RTSS vaccine	Burkina Faso	2019-10-06	F	2015-09-01	2019-06-07	121	NovaSeq	43652
LSHTM04-A12	RB38163	good QC, included in analysis	SMC+RTSS vaccine	Burkina Faso	2019-10-31	F	2016-05-01	2019-06-07	146	NovaSeq	34334
LSHTM04-B06	RB38043	good QC, included in analysis	Placebo+RTSS vaccine	Burkina Faso	2019-07-30	F	2016-05-01	2019-06-07	53	NovaSeq	31996
LSHTM04-A11	RB37635	good QC, included in analysis	Placebo+RTSS vaccine	Burkina Faso	2019-07-27	F	2016-08-01	2019-06-07	50	NovaSeq	29554
LSHTM04-B08	RB40306	good QC, included in analysis	Placebo+RTSS vaccine	Burkina Faso	2019-10-28	M	2015-09-01	2019-06-07	143	NovaSeq	23819
LSHTM06-E06	RB40003	good QC, included in analysis	SMC+RTSS vaccine	Burkina Faso	2019-10-10	M	2016-01-01	2019-06-07	125	NovaSeq	16033
LSHTM03-E04	RB39435	good QC, included in analysis	SMC+RTSS vaccine	Burkina Faso	2019-09-09	F	2016-01-01	2019-06-07	94	NovaSeq	9200
LSHTM02-C05	RB39452	good QC, included in analysis	Placebo+RTSS vaccine	Burkina Faso	2019-08-30	F	2016-01-01	2019-06-07	84	NovaSeq	5292
LSHTM03-H01	RB31334	good QC, included in analysis	Placebo+RTSS vaccine	Burkina Faso	2019-07-24	M	2015-12-01	2019-06-08	46	NovaSeq	218856
LSHTM04-F12	RB28362	good QC, included in analysis	Placebo+RTSS vaccine	Burkina Faso	2019-10-24	F	2016-02-01	2019-06-08	138	NovaSeq	205069
LSHTM02-G04	RB25933	good QC, included in analysis	Placebo+RTSS vaccine	Burkina Faso	2019-08-03	M	2016-06-01	2019-06-08	56	NovaSeq	199636
LSHTM01-H06	RB29058	good QC, included in analysis	Placebo+RTSS vaccine	Burkina Faso	2019-07-23	F	2015-10-01	2019-06-08	45	NovaSeq	194049
LSHTM04-F04	RB24772	good QC, included in analysis	Placebo+RTSS vaccine	Burkina Faso	2019-11-03	M	2016-09-01	2019-06-08	148	NovaSeq	179664
LSHTM03-G04	RB30509	good QC, included in analysis	Placebo+RTSS vaccine	Burkina Faso	2019-10-22	M	2016-04-01	2019-06-08	136	NovaSeq	164974
LSHTM04-F10	RB31154	good QC, included in analysis	Placebo+RTSS vaccine	Burkina Faso	2019-08-06	M	2015-12-01	2019-06-08	59	NovaSeq	162361
LSHTM03-G07	RB31866	good QC, included in analysis	Placebo+RTSS vaccine	Burkina Faso	2019-11-10	M	2015-09-01	2019-06-08	155	NovaSeq	144232
LSHTM02-H04	RB22029	good QC, included in analysis	SMC+RTSS vaccine	Burkina Faso	2019-06-28	F	2016-09-01	2019-06-08	20	NovaSeq	122530
LSHTM03-H05	RB30255	good QC, included in analysis	Placebo+RTSS vaccine	Burkina Faso	2019-10-24	M	2015-09-01	2019-06-08	138	NovaSeq	102677
LSHTM03-H12	RB24964	good QC, included in analysis	Placebo+RTSS vaccine	Burkina Faso	2019-10-19	M	2016-09-01	2019-06-08	133	NovaSeq	92167
LSHTM03-D12	RB23459	good QC, included in analysis	Placebo+RTSS vaccine	Burkina Faso	2019-10-14	F	2016-05-01	2019-06-08	128	NovaSeq	89292
LSHTM03-B11	RB31412	good QC, included in analysis	Placebo+RTSS vaccine	Burkina Faso	2019-10-25	M	2015-11-01	2019-06-08	139	NovaSeq	88974
LSHTM02-H03	RB23387	good QC, included in analysis	Placebo+RTSS vaccine	Burkina Faso	2019-09-06	F	2016-05-01	2019-06-08	90	NovaSeq	85215
LSHTM04-H06	RB22957	good QC, included in analysis	Placebo+RTSS vaccine	Burkina Faso	2019-10-22	F	2016-06-01	2019-06-08	136	NovaSeq	85147
LSHTM03-G12	RB30586	good QC, included in analysis	Placebo+RTSS vaccine	Burkina Faso	2019-10-29	M	2016-03-01	2019-06-08	143	NovaSeq	83553
LSHTM02-H01	RB27073	good QC, included in analysis	SMC+RTSS vaccine	Burkina Faso	2019-09-06	F	2016-03-01	2019-06-08	90	NovaSeq	77147
LSHTM04-H01	RB31874	good QC, included in analysis	Placebo+RTSS vaccine	Burkina Faso	2019-08-01	M	2015-09-01	2019-06-08	54	NovaSeq	76775
LSHTM04-F03	RB24302	good QC, included in analysis	Placebo+RTSS vaccine	Burkina Faso	2019-09-03	M	2016-10-01	2019-06-08	87	NovaSeq	59345
LSHTM04-F05	RB26978	good QC, included in analysis	SMC+RTSS vaccine	Burkina Faso	2019-08-05	F	2016-04-01	2019-06-08	58	NovaSeq	55033
LSHTM03-H06	RB22443	good QC, included in analysis	SMC+RTSS vaccine	Burkina Faso	2019-06-30	F	2016-08-01	2019-06-08	22	NovaSeq	50842
LSHTM04-H09	RB28408	good QC, included in analysis	Placebo+RTSS vaccine	Burkina Faso	2019-09-25	F	2016-02-01	2019-06-08	109	NovaSeq	50369
LSHTM06-H09	RB24938	good QC, included in analysis	SMC+RTSS vaccine	Burkina Faso	2019-06-11	M	2016-09-01	2019-06-08	3	NovaSeq	49009
LSHTM02-H09	RB31684	good QC, included in analysis	Placebo+RTSS vaccine	Burkina Faso	2019-07-25	M	2015-10-01	2019-06-08	47	NovaSeq	47375
LSHTM01-H07	RB21612	good QC, included in analysis	Placebo+RTSS vaccine	Burkina Faso	2019-09-26	F	2016-11-01	2019-06-08	110	NovaSeq	46130
LSHTM03-H09	RB21968	good QC, included in analysis	Placebo+RTSS vaccine	Burkina Faso	2019-08-10	F	2016-09-01	2019-06-08	63	NovaSeq	45488
LSHTM06-H10	RB24494	good QC, included in analysis	Placebo+RTSS vaccine	Burkina Faso	2019-08-28	M	2016-10-01	2019-06-08	81	NovaSeq	45257
LSHTM03-H11	RB30528	good QC, included in analysis	Placebo+RTSS vaccine	Burkina Faso	2019-07-27	M	2016-04-01	2019-06-08	49	NovaSeq	39772
LSHTM02-G11	RB30173	good QC, included in analysis	Placebo+RTSS vaccine	Burkina Faso	2019-07-24	M	2015-10-01	2019-06-08	46	NovaSeq	31978
LSHTM04-E08	RB22164	good QC, included in analysis	Placebo+RTSS vaccine	Burkina Faso	2019-07-06	F	2016-09-01	2019-06-08	28	NovaSeq	31220
LSHTM04-E09	RB23165	good QC, included in analysis	SMC+RTSS vaccine	Burkina Faso	2019-06-20	F	2016-06-01	2019-06-08	12	NovaSeq	29144
LSHTM02-G07	RB26990	good QC, included in analysis	Placebo+RTSS vaccine	Burkina Faso	2019-09-07	F	2016-04-01	2019-06-08	91	NovaSeq	23349
LSHTM04-G05	RB31726	good QC, included in analysis	SMC+RTSS vaccine	Burkina Faso	2019-06-13	M	2015-10-01	2019-06-08	5	NovaSeq	21338
LSHTM04-F11	RB25774	good QC, included in analysis	Placebo+RTSS vaccine	Burkina Faso	2019-10-18	M	2016-06-01	2019-06-08	132	NovaSeq	19431
LSHTM04-G04	RB22895	good QC, included in analysis	Placebo+RTSS vaccine	Burkina Faso	2019-08-16	F	2016-06-01	2019-06-08	69	NovaSeq	17626
LSHTM04-H07	RB27026	good QC, included in analysis	Placebo+RTSS vaccine	Burkina Faso	2019-10-31	F	2016-03-01	2019-06-08	145	NovaSeq	16665
LSHTM06-H03	RB28294	good QC, included in analysis	Placebo+RTSS vaccine	Burkina Faso	2019-07-21	F	2016-02-01	2019-06-08	43	NovaSeq	16018
LSHTM03-H07	RB23342	good QC, included in analysis	Placebo+RTSS vaccine	Burkina Faso	2019-07-23	F	2016-05-01	2019-06-08	45	NovaSeq	15960
LSHTM04-F06	RB21968	good QC, included in analysis	Placebo+RTSS vaccine	Burkina Faso	2019-10-05	F	2016-09-01	2019-06-08	119	NovaSeq	13972
LSHTM02-H11	RB30509	good QC, included in analysis	Placebo+RTSS vaccine	Burkina Faso	2019-06-22	M	2016-04-01	2019-06-08	14	NovaSeq	13833
LSHTM02-H05	RB24199	good QC, included in analysis	Placebo+RTSS vaccine	Burkina Faso	2019-08-13	M	2016-11-01	2019-06-08	66	NovaSeq	12056
LSHTM02-H06	RB25500	good QC, included in analysis	Placebo+RTSS vaccine	Burkina Faso	2019-09-21	M	2016-07-01	2019-06-08	105	NovaSeq	9916
LSHTM06-H02	RB31971	good QC, included in analysis	Placebo+RTSS vaccine	Burkina Faso	2019-08-28	M	2015-09-01	2019-06-08	81	NovaSeq	9138
LSHTM02-H08	RB25880	good QC, included in analysis	SMC+RTSS vaccine	Burkina Faso	2019-09-26	M	2016-06-01	2019-06-08	110	NovaSeq	8837
LSHTM02-H12	RB31544	good QC, included in analysis	Placebo+RTSS vaccine	Burkina Faso	2019-07-03	M	2015-11-01	2019-06-08	25	NovaSeq	7323
LSHTM03-F12	RB26844	good QC, included in analysis	Placebo+RTSS vaccine	Burkina Faso	2019-10-25	M	2016-04-01	2019-06-10	137	NovaSeq	91231
LSHTM04-A09	RB40020	good QC, included in analysis	Placebo+RTSS vaccine	Burkina Faso	2019-10-09	M	2016-01-01	2019-06-10	121	NovaSeq	85907
LSHTM04-D03	RB21340	good QC, included in analysis	SMC+RTSS vaccine	Burkina Faso	2019-09-10	M	2015-09-01	2019-06-10	92	NovaSeq	54298
LSHTM06-H11	RB31690	good QC, included in analysis	Placebo+RTSS vaccine	Burkina Faso	2019-07-30	M	2015-10-01	2019-06-10	50	NovaSeq	51913
LSHTM04-E04	RB23874	good QC, included in analysis	Placebo+RTSS vaccine	Burkina Faso	2019-08-08	F	2016-05-01	2019-06-10	59	NovaSeq	43406
LSHTM04-F09	RB31198	good QC, included in analysis	Placebo+RTSS vaccine	Burkina Faso	2019-09-04	M	2015-12-01	2019-06-10	86	NovaSeq	32221
LSHTM03-F08	RB39310	good QC, included in analysis	Placebo+RTSS vaccine	Burkina Faso	2019-09-11	F	2016-02-01	2019-06-10	93	NovaSeq	30942
LSHTM04-E05	RB24160	good QC, included in analysis	Placebo+RTSS vaccine	Burkina Faso	2019-06-25	M	2016-11-01	2019-06-10	15	NovaSeq	21626
LSHTM02-G06	RB31852	good QC, included in analysis	Placebo+RTSS vaccine	Burkina Faso	2019-08-22	M	2015-09-01	2019-06-10	73	NovaSeq	16446
LSHTM02-F12	RB25608	good QC, included in analysis	SMC+RTSS vaccine	Burkina Faso	2019-07-01	M	2016-07-01	2019-06-11	20	NovaSeq	265210
LSHTM10-D05	RB32867	good QC, included in analysis	Placebo+RTSS vaccine	Burkina Faso	2019-07-30	F	2016-08-01	2019-06-11	49	NovaSeq	139791
LSHTM02-F09	RB32021	good QC, included in analysis	SMC+RTSS vaccine	Burkina Faso	2019-07-01	M	2015-09-01	2019-06-11	20	NovaSeq	123254
LSHTM02-F05	RB27944	good QC, included in analysis	SMC+RTSS vaccine	Burkina Faso	2019-07-04	F	2015-09-01	2019-06-11	23	NovaSeq	117841
LSHTM06-F03	RB21589	good QC, included in analysis	Placebo+RTSS vaccine	Burkina Faso	2019-08-19	F	2016-11-01	2019-06-11	69	NovaSeq	84237
LSHTM06-F07	RB27365	good QC, included in analysis	Placebo+RTSS vaccine	Burkina Faso	2019-10-29	F	2016-01-01	2019-06-11	140	NovaSeq	80754
LSHTM02-G08	RB26881	good QC, included in analysis	Placebo+RTSS vaccine	Burkina Faso	2019-10-31	M	2016-04-01	2019-06-11	142	NovaSeq	77418
LSHTM04-G12	RB25962	good QC, included in analysis	Placebo+RTSS vaccine	Burkina Faso	2019-10-30	M	2016-06-01	2019-06-11	141	NovaSeq	65767
LSHTM02-F07	RB21767	good QC, included in analysis	Placebo+RTSS vaccine	Burkina Faso	2019-08-10	F	2016-10-01	2019-06-11	60	NovaSeq	52931
LSHTM02-F06	RB23669	good QC, included in analysis	Placebo+RTSS vaccine	Burkina Faso	2019-06-30	F	2016-09-01	2019-06-11	19	NovaSeq	47070
LSHTM01-C01	RB25331	good QC, included in analysis	Placebo+RTSS vaccine	Burkina Faso	2019-11-01	M	2016-08-01	2019-06-11	143	NovaSeq	28114
LSHTM02-F01	RB28470	good QC, included in analysis	SMC+RTSS vaccine	Burkina Faso	2019-06-30	F	2016-01-01	2019-06-11	19	NovaSeq	23917
LSHTM05-H05	RB24270	good QC, included in analysis	SMC+RTSS vaccine	Burkina Faso	2019-11-07	M	2016-11-01	2019-06-11	149	NovaSeq	23522
LSHTM02-E05	RB29682	good QC, included in analysis	Placebo+RTSS vaccine	Burkina Faso	2019-10-23	M	2016-01-01	2019-06-11	134	NovaSeq	22431
LSHTM06-F04	RB24679	good QC, included in analysis	Placebo+RTSS vaccine	Burkina Faso	2019-07-15	M	2016-09-01	2019-06-11	34	NovaSeq	22416
LSHTM02-E02	RB25430	good QC, included in analysis	Placebo+RTSS vaccine	Burkina Faso	2019-09-19	M	2016-08-01	2019-06-11	100	NovaSeq	20713
LSHTM06-F06	RB21589	good QC, included in analysis	Placebo+RTSS vaccine	Burkina Faso	2019-10-23	F	2016-11-01	2019-06-11	134	NovaSeq	16569
LSHTM01-H10	RB27251	good QC, included in analysis	Placebo+RTSS vaccine	Burkina Faso	2019-08-27	F	2016-02-01	2019-06-11	77	NovaSeq	15768
LSHTM03-H04	RB26881	no reads	Placebo+RTSS vaccine	Burkina Faso	2019-07-07	M	2016-04-01	2019-06-11	26	NovaSeq	15413
LSHTM05-G06	RB27859	good QC, included in analysis	Placebo+RTSS vaccine	Burkina Faso	2019-11-11	F	2015-09-01	2019-06-11	153	NovaSeq	14196
LSHTM05-H08	RB25909	good QC, included in analysis	SMC+RTSS vaccine	Burkina Faso	2019-09-18	M	2016-06-01	2019-06-11	99	NovaSeq	12094
LSHTM02-F02	RB21875	good QC, included in analysis	SMC+RTSS vaccine	Burkina Faso	2019-06-29	F	2016-10-01	2019-06-11	18	NovaSeq	7018
LSHTM05-G01	RB24695	good QC, included in analysis	SMC+RTSS vaccine	Burkina Faso	2019-10-24	M	2016-09-01	2019-06-11	135	NovaSeq	5260
LSHTM03-B06	RB12946	good QC, included in analysis	Placebo+RTSS vaccine	Burkina Faso	2019-10-22	M	2016-09-01	2019-06-12	132	NovaSeq	176278
LSHTM03-B08	RB12669	good QC, included in analysis	Placebo+RTSS vaccine	Burkina Faso	2019-10-06	M	2016-09-01	2019-06-12	116	NovaSeq	137028
LSHTM02-G02	RB13226	good QC, included in analysis	Placebo+RTSS vaccine	Burkina Faso	2019-08-26	M	2016-06-01	2019-06-12	75	NovaSeq	113698
LSHTM03-A03	RB12107	good QC, included in analysis	Placebo+RTSS vaccine	Burkina Faso	2019-08-31	M	2016-11-01	2019-06-12	80	NovaSeq	85964
LSHTM03-B03	RB13722	good QC, included in analysis	Placebo+RTSS vaccine	Burkina Faso	2019-11-13	M	2016-05-01	2019-06-12	154	NovaSeq	80614
LSHTM02-G03	RB13129	good QC, included in analysis	Placebo+RTSS vaccine	Burkina Faso	2019-11-11	M	2016-07-01	2019-06-12	152	NovaSeq	78982
LSHTM02-A05	RB13664	good QC, included in analysis	SMC+RTSS vaccine	Burkina Faso	2019-08-10	M	2016-06-01	2019-06-12	59	NovaSeq	78602
LSHTM02-F10	RB13664	good QC, included in analysis	SMC+RTSS vaccine	Burkina Faso	2019-11-20	M	2016-06-01	2019-06-12	161	NovaSeq	55418
LSHTM01-E05	RB12669	good QC, included in analysis	Placebo+RTSS vaccine	Burkina Faso	2019-07-22	M	2016-09-01	2019-06-12	40	NovaSeq	51819
LSHTM01-F04	RB16369	good QC, included in analysis	Placebo+RTSS vaccine	Burkina Faso	2019-11-04	M	2015-09-01	2019-06-12	145	NovaSeq	50421
LSHTM04-G03	RB12459	good QC, included in analysis	Placebo+RTSS vaccine	Burkina Faso	2019-11-11	M	2016-10-01	2019-06-12	152	NovaSeq	48064
LSHTM03-B05	RB16232	good QC, included in analysis	Placebo+RTSS vaccine	Burkina Faso	2019-11-11	M	2015-11-01	2019-06-12	152	NovaSeq	47091
LSHTM03-D10	RB14289	good QC, included in analysis	SMC+RTSS vaccine	Burkina Faso	2019-08-11	F	2015-09-01	2019-06-12	60	NovaSeq	46406
LSHTM06-H08	RB12799	good QC, included in analysis	Placebo+RTSS vaccine	Burkina Faso	2019-11-10	M	2016-09-01	2019-06-12	151	NovaSeq	42231
LSHTM01-F12	RB12107	good QC, included in analysis	Placebo+RTSS vaccine	Burkina Faso	2019-09-23	M	2016-11-01	2019-06-12	103	NovaSeq	38838
LSHTM03-B04	RB15055	good QC, included in analysis	Placebo+RTSS vaccine	Burkina Faso	2019-08-30	F	2015-10-01	2019-06-12	79	NovaSeq	26241
LSHTM01-E09	RB12669	good QC, included in analysis	Placebo+RTSS vaccine	Burkina Faso	2019-10-31	M	2016-09-01	2019-06-12	141	NovaSeq	22985
LSHTM03-D07	RB12459	good QC, included in analysis	Placebo+RTSS vaccine	Burkina Faso	2019-10-16	M	2016-10-01	2019-06-12	126	NovaSeq	22929
LSHTM03-B01	RB14837	good QC, included in analysis	Placebo+RTSS vaccine	Burkina Faso	2019-08-14	F	2015-12-01	2019-06-12	63	NovaSeq	22197
LSHTM01-F03	RB12835	good QC, included in analysis	Placebo+RTSS vaccine	Burkina Faso	2019-10-06	M	2016-09-01	2019-06-12	116	NovaSeq	21060
LSHTM06-H06	RB15811	good QC, included in analysis	Placebo+RTSS vaccine	Burkina Faso	2019-10-29	M	2016-03-01	2019-06-12	139	NovaSeq	15501
LSHTM01-E06	RB12459	good QC, included in analysis	Placebo+RTSS vaccine	Burkina Faso	2019-08-06	M	2016-10-01	2019-06-12	55	NovaSeq	13835
LSHTM03-A12	RB12121	good QC, included in analysis	Placebo+RTSS vaccine	Burkina Faso	2019-08-06	M	2016-11-01	2019-06-12	55	NovaSeq	12278
LSHTM03-D08	RB13891	good QC, included in analysis	SMC+RTSS vaccine	Burkina Faso	2019-08-11	F	2016-02-01	2019-06-12	60	NovaSeq	11879
LSHTM06-H07	RB15197	good QC, included in analysis	Placebo+RTSS vaccine	Burkina Faso	2019-08-26	F	2015-09-01	2019-06-12	75	NovaSeq	11627
LSHTM03-C12	RB11621	good QC, included in analysis	SMC+RTSS vaccine	Burkina Faso	2019-10-08	F	2016-06-01	2019-06-12	118	NovaSeq	9689
LSHTM01-F09	RB15904	good QC, included in analysis	Placebo+RTSS vaccine	Burkina Faso	2019-06-21	M	2016-02-01	2019-06-12	9	NovaSeq	8932
LSHTM03-C10	RB12303	good QC, included in analysis	Placebo+RTSS vaccine	Burkina Faso	2019-11-13	M	2016-10-01	2019-06-12	154	NovaSeq	5349
LSHTM01-C05	RB11610	good QC, included in analysis	Placebo+RTSS vaccine	Burkina Faso	2019-10-31	F	2016-06-01	2019-06-13	140	NovaSeq	168209
LSHTM06-C07	RB15416	good QC, included in analysis	Placebo+RTSS vaccine	Burkina Faso	2019-11-03	M	2015-12-01	2019-06-13	143	NovaSeq	166570
LSHTM01-E08	RB15750	good QC, included in analysis	Placebo+RTSS vaccine	Burkina Faso	2019-09-10	M	2016-03-01	2019-06-13	89	NovaSeq	165355
LSHTM01-E02	RB13780	good QC, included in analysis	Placebo+RTSS vaccine	Burkina Faso	2019-08-07	M	2016-04-01	2019-06-13	55	NovaSeq	130044
LSHTM02-D04	RB15895	good QC, included in analysis	Placebo+RTSS vaccine	Burkina Faso	2019-08-22	M	2016-02-01	2019-06-13	70	NovaSeq	87839
LSHTM03-A04	RB14397	good QC, included in analysis	Placebo+RTSS vaccine	Burkina Faso	2019-10-21	F	2016-03-01	2019-06-13	130	NovaSeq	84179
LSHTM06-H05	RB15842	good QC, included in analysis	Placebo+RTSS vaccine	Burkina Faso	2019-11-05	M	2016-03-01	2019-06-13	145	NovaSeq	74187
LSHTM02-A12	RB15339	no reads	Placebo+RTSS vaccine	Burkina Faso	2019-09-08	M	2016-03-01	2019-06-13	87	NovaSeq	68363
LSHTM03-A08	RB15775	good QC, included in analysis	Placebo+RTSS vaccine	Burkina Faso	2019-08-09	M	2016-03-01	2019-06-13	57	NovaSeq	66631
LSHTM02-B03	RB13506	good QC, included in analysis	SMC+RTSS vaccine	Burkina Faso	2019-09-05	M	2016-05-01	2019-06-13	84	NovaSeq	65268
LSHTM02-E04	RB25663	good QC, included in analysis	Placebo+RTSS vaccine	Burkina Faso	2019-08-21	M	2016-07-01	2019-06-13	69	NovaSeq	64419
LSHTM03-D09	RB13340	good QC, included in analysis	Placebo+RTSS vaccine	Burkina Faso	2019-09-30	M	2016-06-01	2019-06-13	109	NovaSeq	56653
LSHTM02-A02	RB12006	good QC, included in analysis	Placebo+RTSS vaccine	Burkina Faso	2019-10-31	F	2016-04-01	2019-06-13	140	NovaSeq	53463
LSHTM03-D05	RB10383	good QC, included in analysis	Placebo+RTSS vaccine	Burkina Faso	2019-10-26	F	2016-10-01	2019-06-13	135	NovaSeq	37031
LSHTM06-C08	RB12497	good QC, included in analysis	Placebo+RTSS vaccine	Burkina Faso	2019-11-08	M	2016-10-01	2019-06-13	148	NovaSeq	34198
LSHTM01-F10	RB12356	good QC, included in analysis	Placebo+RTSS vaccine	Burkina Faso	2019-10-02	M	2016-10-01	2019-06-13	111	NovaSeq	31780
LSHTM04-G02	RB15044	good QC, included in analysis	Placebo+RTSS vaccine	Burkina Faso	2019-10-22	F	2015-10-01	2019-06-13	131	NovaSeq	27957
LSHTM01-F11	RB13911	good QC, included in analysis	Placebo+RTSS vaccine	Burkina Faso	2019-10-01	F	2016-02-01	2019-06-13	110	NovaSeq	27583
LSHTM02-A01	RB11328	good QC, included in analysis	Placebo+RTSS vaccine	Burkina Faso	2019-10-08	F	2016-06-01	2019-06-13	117	NovaSeq	25760
LSHTM03-C04	RB12061	good QC, included in analysis	Placebo+RTSS vaccine	Burkina Faso	2019-06-22	F	2016-04-01	2019-06-13	9	NovaSeq	25633
LSHTM02-B06	RB16405	good QC, included in analysis	Placebo+RTSS vaccine	Burkina Faso	2019-10-21	M	2015-09-01	2019-06-13	130	NovaSeq	21071
LSHTM03-A09	RB16270	good QC, included in analysis	SMC+RTSS vaccine	Burkina Faso	2019-06-30	M	2015-10-01	2019-06-13	17	NovaSeq	19880
LSHTM01-E04	RB13545	good QC, included in analysis	Placebo+RTSS vaccine	Burkina Faso	2019-07-08	M	2016-05-01	2019-06-13	25	NovaSeq	19130
LSHTM03-A05	RB11703	good QC, included in analysis	Placebo+RTSS vaccine	Burkina Faso	2019-08-09	F	2016-05-01	2019-06-13	57	NovaSeq	18636
LSHTM03-A02	RB15044	good QC, included in analysis	Placebo+RTSS vaccine	Burkina Faso	2019-08-11	F	2015-10-01	2019-06-13	59	NovaSeq	17696
LSHTM02-B10	RB15842	good QC, included in analysis	Placebo+RTSS vaccine	Burkina Faso	2019-07-28	M	2016-03-01	2019-06-13	45	NovaSeq	17265
LSHTM01-F02	RB10996	good QC, included in analysis	SMC+RTSS vaccine	Burkina Faso	2019-11-11	F	2016-08-01	2019-06-13	151	NovaSeq	14683
LSHTM03-C05	RB13299	good QC, included in analysis	Placebo+RTSS vaccine	Burkina Faso	2019-08-19	M	2016-06-01	2019-06-13	67	NovaSeq	14138
LSHTM02-B04	RB10031	good QC, included in analysis	Placebo+RTSS vaccine	Burkina Faso	2019-11-08	F	2016-11-01	2019-06-13	148	NovaSeq	13838
LSHTM02-D12	RB10505	good QC, included in analysis	SMC+RTSS vaccine	Burkina Faso	2019-11-13	F	2016-10-01	2019-06-13	153	NovaSeq	12957
LSHTM03-D11	RB13886	good QC, included in analysis	Placebo+RTSS vaccine	Burkina Faso	2019-08-02	F	2016-02-01	2019-06-13	50	NovaSeq	12056
LSHTM03-B10	RB14261	good QC, included in analysis	Placebo+RTSS vaccine	Burkina Faso	2019-11-12	F	2015-10-01	2019-06-13	152	NovaSeq	11279
LSHTM02-B09	RB14385	good QC, included in analysis	Placebo+RTSS vaccine	Burkina Faso	2019-08-09	F	2016-04-01	2019-06-13	57	NovaSeq	7865
LSHTM01-F08	RB14515	good QC, included in analysis	Placebo+RTSS vaccine	Burkina Faso	2019-10-25	F	2016-02-01	2019-06-13	134	NovaSeq	6845
LSHTM01-F07	RB14619	good QC, included in analysis	Placebo+RTSS vaccine	Burkina Faso	2019-10-09	F	2016-02-01	2019-06-13	118	NovaSeq	4978
LSHTM02-F08	RB28703	good QC, included in analysis	SMC+RTSS vaccine	Burkina Faso	2019-07-03	F	2015-12-01	2019-06-14	19	NovaSeq	13130
LSHTM04-B09	RB37851	good QC, included in analysis	Placebo+RTSS vaccine	Burkina Faso	2019-08-10	F	2016-07-01	2019-07-16	25	NovaSeq	202283
LSHTM14-C02	M54476	no reads	Placebo+RTSS vaccine	Mali	2021-06-06	F	2016-08-01	2020-06-06	365	NovaSeq	9457
LSHTM14-A06	M80589	good QC, included in analysis	SMC+RTSS vaccine	Mali	2021-04-02	M	2016-09-01	2020-06-08	298	NovaSeq	182066
LSHTM07-H01	RB18348	good QC, included in analysis	SMC+RTSS vaccine	Burkina Faso	2021-03-18	M	2016-09-01	2020-06-10	281	NovaSeq	223023
LSHTM06-D12	RB17329	good QC, included in analysis	SMC+RTSS vaccine	Burkina Faso	2021-04-07	F	2016-06-01	2020-06-10	301	NovaSeq	66299
LSHTM09-A02	RB18822	good QC, included in analysis	SMC+RTSS vaccine	Burkina Faso	2021-02-09	M	2016-06-01	2020-06-10	244	NovaSeq	58345
LSHTM06-G07	RB18382	good QC, included in analysis	SMC+RTSS vaccine	Burkina Faso	2021-03-22	M	2016-08-01	2020-06-10	285	NovaSeq	54717
LSHTM06-G08	RB17135	good QC, included in analysis	Placebo+RTSS vaccine	Burkina Faso	2021-03-27	F	2016-07-01	2020-06-10	290	NovaSeq	45510
LSHTM09-A05	RB17751	good QC, included in analysis	SMC+RTSS vaccine	Burkina Faso	2021-01-19	M	2016-11-01	2020-06-10	223	NovaSeq	25484
LSHTM08-E07	RB32125	removed due to contamination on plate	SMC+RTSS vaccine	Burkina Faso	2021-02-15	F	2016-11-01	2020-06-11	249	NovaSeq	162169
LSHTM07-D01	RB33490	good QC, included in analysis	SMC+RTSS vaccine	Burkina Faso	2021-01-07	M	2016-11-01	2020-06-11	210	NovaSeq	90844
LSHTM08-C08	RB32083	removed due to contamination on plate	SMC+RTSS vaccine	Burkina Faso	2021-01-31	F	2016-11-01	2020-06-11	234	NovaSeq	31957
LSHTM07-D03	RB32137	good QC, included in analysis	Placebo+RTSS vaccine	Burkina Faso	2021-12-16	F	2016-11-01	2020-06-11	553	NovaSeq	24994
LSHTM08-D02	RB34330	removed due to contamination on plate	Placebo+RTSS vaccine	Burkina Faso	2021-01-07	M	2016-06-01	2020-06-11	210	NovaSeq	21402
LSHTM08-D01	RB32991	removed due to contamination on plate	Placebo+RTSS vaccine	Burkina Faso	2021-01-18	F	2016-06-01	2020-06-11	221	NovaSeq	9580
LSHTM08-E06	RB34330	removed due to contamination on plate	Placebo+RTSS vaccine	Burkina Faso	2021-03-03	M	2016-06-01	2020-06-11	265	NovaSeq	9140
LSHTM08-E03	RB34042	removed due to contamination on plate	Placebo+RTSS vaccine	Burkina Faso	2021-10-20	M	2016-08-01	2020-06-12	495	NovaSeq	119229
LSHTM08-C06	RB34042	removed due to contamination on plate	Placebo+RTSS vaccine	Burkina Faso	2021-01-06	M	2016-08-01	2020-06-12	208	NovaSeq	93253
LSHTM08-A04	RB34042	removed due to contamination on plate	Placebo+RTSS vaccine	Burkina Faso	2021-07-14	M	2016-08-01	2020-06-12	397	NovaSeq	59697
LSHTM08-A09	RB37843	removed due to contamination on plate	Placebo+RTSS vaccine	Burkina Faso	2021-01-23	F	2016-07-01	2020-06-13	224	NovaSeq	109174
LSHTM09-G12	RB23018	good QC, included in analysis	SMC+RTSS vaccine	Burkina Faso	2021-01-11	F	2016-06-01	2020-06-13	212	NovaSeq	16725
LSHTM07-E09	RB24131	no reads	SMC+RTSS vaccine	Burkina Faso	2021-03-26	M	2016-11-01	2020-06-16	283	NovaSeq	5416
LSHTM09-H02	RB25169	good QC, included in analysis	SMC+RTSS vaccine	Burkina Faso	2021-01-12	M	2016-08-01	2020-06-20	206	NovaSeq	52587
LSHTM15-G08	M98175	good QC, included in analysis	SMC+RTSS vaccine	Mali	2021-11-20	F	2016-11-01	2021-06-14	159	NovaSeq	622460
LSHTM12-F09	M90395	no reads	Placebo+RTSS vaccine	Mali	2021-10-29	F	2016-06-01	2021-06-14	137	NovaSeq	503674
LSHTM13-E08	M81837	good QC, included in analysis	Placebo+RTSS vaccine	Mali	2021-10-06	M	2016-11-01	2021-06-14	114	NovaSeq	351604
LSHTM09-A03	RB17363	good QC, included in analysis	Placebo+RTSS vaccine	Burkina Faso	2021-06-27	F	2016-06-01	2021-06-14	13	NovaSeq	318810
LSHTM12-A09	M80875	good QC, included in analysis	Placebo+RTSS vaccine	Mali	2021-11-29	M	2016-07-01	2021-06-14	168	NovaSeq	317321
LSHTM13-B11	M50677	good QC, included in analysis	Placebo+RTSS vaccine	Mali	2021-10-10	M	2016-11-01	2021-06-14	118	NovaSeq	297155
LSHTM07-H03	RB17854	good QC, included in analysis	Placebo+RTSS vaccine	Burkina Faso	2021-07-04	M	2016-11-01	2021-06-14	20	NovaSeq	292206
LSHTM17-C06	M54476	good QC, included in analysis	Placebo+RTSS vaccine	Mali	2021-09-13	F	2016-08-01	2021-06-14	91	NovaSeq	279757
LSHTM16-G03	M54508	good QC, included in analysis	Placebo+RTSS vaccine	Mali	2021-07-24	F	2016-06-01	2021-06-14	40	NovaSeq	279195
LSHTM07-H08	RB17725	good QC, included in analysis	SMC+RTSS vaccine	Burkina Faso	2021-07-13	M	2016-11-01	2021-06-14	29	NovaSeq	269329
LSHTM07-H10	RB16603	good QC, included in analysis	SMC+Rabies vaccine	Burkina Faso	2021-09-11	F	2016-11-01	2021-06-14	89	NovaSeq	227335
LSHTM17-D03	M82297	good QC, included in analysis	SMC+RTSS vaccine	Mali	2021-12-07	M	2016-06-01	2021-06-14	176	NovaSeq	210332
LSHTM15-D05	M98186	good QC, included in analysis	SMC+RTSS vaccine	Mali	2021-10-14	F	2016-11-01	2021-06-14	122	NovaSeq	197656
LSHTM16-H04	M50371	good QC, included in analysis	Placebo+RTSS vaccine	Mali	2021-09-04	F	2016-07-01	2021-06-14	82	NovaSeq	189327
LSHTM14-H08	M54356	good QC, included in analysis	Placebo+RTSS vaccine	Mali	2021-09-09	F	2016-10-01	2021-06-14	87	NovaSeq	188574
LSHTM12-C07	M53074	good QC, included in analysis	SMC+RTSS vaccine	Mali	2021-12-01	F	2016-07-01	2021-06-14	170	NovaSeq	186970
LSHTM07-G04	RB16806	good QC, included in analysis	Placebo+RTSS vaccine	Burkina Faso	2021-09-23	F	2016-10-01	2021-06-14	101	NovaSeq	185361
LSHTM11-A04	M50677	good QC, included in analysis	Placebo+RTSS vaccine	Mali	2021-11-07	M	2016-11-01	2021-06-14	146	NovaSeq	174365
LSHTM15-H03	M81194	good QC, included in analysis	Placebo+RTSS vaccine	Mali	2021-10-08	M	2016-11-01	2021-06-14	116	NovaSeq	167677
LSHTM09-G04	RB17135	good QC, included in analysis	Placebo+RTSS vaccine	Burkina Faso	2021-06-26	F	2016-07-01	2021-06-14	12	NovaSeq	163107
LSHTM07-H06	RB16710	good QC, included in analysis	SMC+RTSS vaccine	Burkina Faso	2021-06-24	F	2016-10-01	2021-06-14	10	NovaSeq	149609
LSHTM16-B11	M82865	good QC, included in analysis	SMC+RTSS vaccine	Mali	2021-11-27	M	2016-06-01	2021-06-14	166	NovaSeq	145631
LSHTM15-H04	M53547	good QC, included in analysis	Placebo+RTSS vaccine	Mali	2021-08-20	M	2016-07-01	2021-06-14	67	NovaSeq	143791
LSHTM07-D11	RB18036	good QC, included in analysis	SMC+RTSS vaccine	Burkina Faso	2021-07-03	M	2016-10-01	2021-06-14	19	NovaSeq	137082
LSHTM09-B09	RB18010	good QC, included in analysis	Placebo+RTSS vaccine	Burkina Faso	2021-11-12	M	2016-10-01	2021-06-14	151	NovaSeq	136240
LSHTM16-G10	M50164	good QC, included in analysis	Placebo+RTSS vaccine	Mali	2021-09-22	F	2016-09-01	2021-06-14	100	NovaSeq	135385
LSHTM12-F02	M81755	good QC, included in analysis	SMC+RTSS vaccine	Mali	2021-11-29	F	2016-11-01	2021-06-14	168	NovaSeq	132867
LSHTM06-G06	RB16749	good QC, included in analysis	Placebo+RTSS vaccine	Burkina Faso	2021-11-02	F	2016-10-01	2021-06-14	141	NovaSeq	125169
LSHTM09-G03	RB18445	good QC, included in analysis	Placebo+RTSS vaccine	Burkina Faso	2021-07-27	M	2016-08-01	2021-06-14	43	NovaSeq	122575
LSHTM15-C02	M50371	good QC, included in analysis	Placebo+RTSS vaccine	Mali	2021-10-26	F	2016-07-01	2021-06-14	134	NovaSeq	110358
LSHTM12-C01	M76017	good QC, included in analysis	Placebo+RTSS vaccine	Mali	2021-10-12	M	2016-07-01	2021-06-14	120	NovaSeq	108019
LSHTM07-H02	RB18010	good QC, included in analysis	Placebo+RTSS vaccine	Burkina Faso	2021-09-21	M	2016-10-01	2021-06-14	99	NovaSeq	100672
LSHTM07-G07	RB17849	good QC, included in analysis	Placebo+RTSS vaccine	Burkina Faso	2021-09-27	M	2016-11-01	2021-06-14	105	NovaSeq	99453
LSHTM07-G05	RB17135	good QC, included in analysis	Placebo+RTSS vaccine	Burkina Faso	2021-09-30	F	2016-07-01	2021-06-14	108	NovaSeq	93193
LSHTM09-A08	RB17737	good QC, included in analysis	SMC+RTSS vaccine	Burkina Faso	2021-11-04	M	2016-11-01	2021-06-14	143	NovaSeq	92171
LSHTM07-H05	RB16765	good QC, included in analysis	Placebo+RTSS vaccine	Burkina Faso	2021-07-03	F	2016-10-01	2021-06-14	19	NovaSeq	91651
LSHTM12-B11	M81113	good QC, included in analysis	SMC+RTSS vaccine	Mali	2022-01-21	F	2016-09-01	2021-06-14	221	NovaSeq	91070
LSHTM13-A01	M53019	good QC, included in analysis	Placebo+RTSS vaccine	Mali	2022-01-12	F	2016-09-01	2021-06-14	212	NovaSeq	88742
LSHTM14-B11	M80273	good QC, included in analysis	Placebo+RTSS vaccine	Mali	2021-11-16	F	2016-07-01	2021-06-14	155	NovaSeq	87005
LSHTM13-C04	M77352	good QC, included in analysis	Placebo+RTSS vaccine	Mali	2021-12-09	F	2016-08-01	2021-06-14	178	NovaSeq	86028
LSHTM09-A09	RB18256	good QC, included in analysis	Placebo+RTSS vaccine	Burkina Faso	2021-10-04	M	2016-09-01	2021-06-14	112	NovaSeq	83559
LSHTM07-H04	RB18430	good QC, included in analysis	Placebo+RTSS vaccine	Burkina Faso	2021-07-03	M	2016-08-01	2021-06-14	19	NovaSeq	82583
LSHTM13-G01	M54715	good QC, included in analysis	SMC+RTSS vaccine	Mali	2021-12-05	M	2016-10-01	2021-06-14	174	NovaSeq	80786
LSHTM10-C02	RB18822	good QC, included in analysis	SMC+RTSS vaccine	Burkina Faso	2021-12-21	M	2016-06-01	2021-06-14	190	NovaSeq	80699
LSHTM13-A10	M53337	good QC, included in analysis	Placebo+RTSS vaccine	Mali	2021-11-27	M	2016-10-01	2021-06-14	166	NovaSeq	76572
LSHTM06-G01	RB18256	good QC, included in analysis	Placebo+RTSS vaccine	Burkina Faso	2021-08-15	M	2016-09-01	2021-06-14	62	NovaSeq	70631
LSHTM13-H12	M80545	good QC, included in analysis	SMC+RTSS vaccine	Mali	2021-11-26	M	2016-09-01	2021-06-14	165	NovaSeq	70424
LSHTM12-F04	M53611	good QC, included in analysis	Placebo+RTSS vaccine	Mali	2021-11-12	M	2016-06-01	2021-06-14	151	NovaSeq	70151
LSHTM07-G12	RB17329	good QC, included in analysis	SMC+RTSS vaccine	Burkina Faso	2021-07-04	F	2016-06-01	2021-06-14	20	NovaSeq	66299
LSHTM09-A12	RB17135	good QC, included in analysis	Placebo+RTSS vaccine	Burkina Faso	2021-07-20	F	2016-07-01	2021-06-14	36	NovaSeq	66128
LSHTM12-A01	M81837	good QC, included in analysis	Placebo+RTSS vaccine	Mali	2021-07-14	M	2016-11-01	2021-06-14	30	NovaSeq	65181
LSHTM06-G04	RB17854	good QC, included in analysis	Placebo+RTSS vaccine	Burkina Faso	2021-10-19	M	2016-11-01	2021-06-14	127	NovaSeq	64830
LSHTM06-D11	RB16765	good QC, included in analysis	Placebo+RTSS vaccine	Burkina Faso	2021-08-08	F	2016-10-01	2021-06-14	55	NovaSeq	55194
LSHTM12-A07	M53528	good QC, included in analysis	Placebo+RTSS vaccine	Mali	2021-12-01	M	2016-07-01	2021-06-14	170	NovaSeq	54348
LSHTM16-H11	M50677	good QC, included in analysis	Placebo+RTSS vaccine	Mali	2021-08-22	M	2016-11-01	2021-06-14	69	NovaSeq	54219
LSHTM13-D08	M53131	good QC, included in analysis	Placebo+RTSS vaccine	Mali	2021-11-20	F	2016-06-01	2021-06-14	159	NovaSeq	53769
LSHTM14-G12	M53302	good QC, included in analysis	Placebo+RTSS vaccine	Mali	2021-11-19	M	2016-11-01	2021-06-14	158	NovaSeq	52977
LSHTM09-A07	RB17849	good QC, included in analysis	Placebo+RTSS vaccine	Burkina Faso	2021-11-02	M	2016-11-01	2021-06-14	141	NovaSeq	50312
LSHTM15-C01	M81468	good QC, included in analysis	Placebo+RTSS vaccine	Mali	2021-12-19	F	2016-07-01	2021-06-14	188	NovaSeq	49984
LSHTM12-E10	M80561	good QC, included in analysis	Placebo+RTSS vaccine	Mali	2021-10-22	M	2016-07-01	2021-06-14	130	NovaSeq	49788
LSHTM13-G07	M51011	good QC, included in analysis	Placebo+RTSS vaccine	Mali	2021-10-09	M	2016-08-01	2021-06-14	117	NovaSeq	48181
LSHTM16-C10	M53547	good QC, included in analysis	Placebo+RTSS vaccine	Mali	2021-10-05	M	2016-07-01	2021-06-14	113	NovaSeq	41373
LSHTM15-G06	M90544	good QC, included in analysis	SMC+RTSS vaccine	Mali	2021-10-10	M	2016-08-01	2021-06-14	118	NovaSeq	41259
LSHTM14-C04	M53131	good QC, included in analysis	Placebo+RTSS vaccine	Mali	2021-10-19	F	2016-06-01	2021-06-14	127	NovaSeq	39896
LSHTM15-H07	M77833	good QC, included in analysis	Placebo+RTSS vaccine	Mali	2021-11-24	M	2016-10-01	2021-06-14	163	NovaSeq	38493
LSHTM13-F09	M80862	good QC, included in analysis	SMC+RTSS vaccine	Mali	2021-12-14	M	2016-07-01	2021-06-14	183	NovaSeq	37118
LSHTM09-B04	RB18399	no reads	Placebo+RTSS vaccine	Burkina Faso	2021-09-10	M	2016-08-01	2021-06-14	88	NovaSeq	32684
LSHTM15-C12	M53281	good QC, included in analysis	SMC+RTSS vaccine	Mali	2021-12-13	M	2016-11-01	2021-06-14	182	NovaSeq	32620
LSHTM08-E01	RB18430	removed due to contamination on plate	Placebo+RTSS vaccine	Burkina Faso	2021-08-02	M	2016-08-01	2021-06-14	49	NovaSeq	28225
LSHTM16-B04	M77659	good QC, included in analysis	Placebo+RTSS vaccine	Mali	2021-12-09	F	2016-08-01	2021-06-14	178	NovaSeq	28021
LSHTM09-B01	RB18617	good QC, included in analysis	Placebo+RTSS vaccine	Burkina Faso	2021-06-30	M	2016-06-01	2021-06-14	16	NovaSeq	27856
LSHTM13-F02	M82188	good QC, included in analysis	SMC+RTSS vaccine	Mali	2021-12-05	F	2016-06-01	2021-06-14	174	NovaSeq	27849
LSHTM09-B07	RB18348	good QC, included in analysis	SMC+RTSS vaccine	Burkina Faso	2021-06-28	M	2016-09-01	2021-06-14	14	NovaSeq	27360
LSHTM07-G06	RB16603	good QC, included in analysis	Placebo+RTSS vaccine	Burkina Faso	2021-11-16	F	2016-11-01	2021-06-14	155	NovaSeq	26029
LSHTM13-E01	M81253	good QC, included in analysis	Placebo+RTSS vaccine	Mali	2021-09-16	M	2016-08-01	2021-06-14	94	NovaSeq	25285
LSHTM07-G03	RB16877	good QC, included in analysis	Placebo+RTSS vaccine	Burkina Faso	2021-10-05	F	2016-09-01	2021-06-14	113	NovaSeq	25211
LSHTM14-D10	M91721	good QC, included in analysis	Placebo+RTSS vaccine	Mali	2021-11-20	F	2016-06-01	2021-06-14	159	NovaSeq	24360
LSHTM06-G10	RB18098	good QC, included in analysis	SMC+RTSS vaccine	Burkina Faso	2021-06-25	M	2016-10-01	2021-06-14	11	NovaSeq	24069
LSHTM13-B04	M53040	good QC, included in analysis	Placebo+RTSS vaccine	Mali	2021-09-10	F	2016-08-01	2021-06-14	88	NovaSeq	23740
LSHTM06-G02	RB16687	good QC, included in analysis	Placebo+RTSS vaccine	Burkina Faso	2021-10-23	F	2016-11-01	2021-06-14	131	NovaSeq	23615
LSHTM12-A02	M95071	good QC, included in analysis	SMC+RTSS vaccine	Mali	2021-11-20	F	2016-06-01	2021-06-14	159	NovaSeq	23550
LSHTM09-A11	RB16687	good QC, included in analysis	Placebo+RTSS vaccine	Burkina Faso	2021-11-17	F	2016-11-01	2021-06-14	156	NovaSeq	22939
LSHTM10-C01	RB16687	good QC, included in analysis	Placebo+RTSS vaccine	Burkina Faso	2021-09-05	F	2016-11-01	2021-06-14	83	NovaSeq	22633
LSHTM13-B10	M76096	good QC, included in analysis	Placebo+RTSS vaccine	Mali	2021-10-01	M	2016-06-01	2021-06-14	109	NovaSeq	22141
LSHTM12-D05	M80248	good QC, included in analysis	SMC+RTSS vaccine	Mali	2021-07-07	F	2016-10-01	2021-06-14	23	NovaSeq	21668
LSHTM06-G03	RB16806	good QC, included in analysis	Placebo+RTSS vaccine	Burkina Faso	2021-11-09	F	2016-10-01	2021-06-14	148	NovaSeq	20232
LSHTM13-F06	M81487	good QC, included in analysis	SMC+RTSS vaccine	Mali	2021-11-24	F	2016-09-01	2021-06-14	163	NovaSeq	19396
LSHTM13-G04	M77393	good QC, included in analysis	Placebo+RTSS vaccine	Mali	2021-11-06	M	2016-10-01	2021-06-14	145	NovaSeq	19338
LSHTM17-E07	M52921	good QC, included in analysis	Placebo+RTSS vaccine	Mali	2022-01-07	F	2016-10-01	2021-06-14	207	NovaSeq	13720
LSHTM15-F07	M50786	good QC, included in analysis	Placebo+RTSS vaccine	Mali	2021-09-05	M	2016-10-01	2021-06-14	83	NovaSeq	13027
LSHTM12-B12	M97803	good QC, included in analysis	Placebo+RTSS vaccine	Mali	2021-11-18	F	2016-06-01	2021-06-14	157	NovaSeq	11981
LSHTM09-B03	RB18663	good QC, included in analysis	Placebo+RTSS vaccine	Burkina Faso	2021-09-13	M	2016-06-01	2021-06-14	91	NovaSeq	9377
LSHTM09-A06	RB18331	good QC, included in analysis	Placebo+RTSS vaccine	Burkina Faso	2021-08-05	M	2016-09-01	2021-06-14	52	NovaSeq	9187
LSHTM07-D12	RB16634	good QC, included in analysis	SMC+RTSS vaccine	Burkina Faso	2021-09-02	F	2016-11-01	2021-06-14	80	NovaSeq	8158
LSHTM08-D11	RB17854	removed due to contamination on plate	Placebo+RTSS vaccine	Burkina Faso	2021-11-19	M	2016-11-01	2021-06-14	158	NovaSeq	7716
LSHTM12-B10	M82836	good QC, included in analysis	SMC+RTSS vaccine	Mali	2021-12-15	M	2016-09-01	2021-06-14	184	NovaSeq	7512
LSHTM13-E10	M90544	good QC, included in analysis	SMC+RTSS vaccine	Mali	2021-11-14	M	2016-08-01	2021-06-14	153	NovaSeq	7110
LSHTM13-A12	M77393	good QC, included in analysis	Placebo+RTSS vaccine	Mali	2021-09-22	M	2016-10-01	2021-06-14	100	NovaSeq	5650
LSHTM07-H09	RB18492	good QC, included in analysis	Placebo+RTSS vaccine	Burkina Faso	2021-09-10	M	2016-07-01	2021-06-14	88	NovaSeq	5539
LSHTM15-H12	M91668	good QC, included in analysis	Placebo+RTSS vaccine	Mali	2021-10-09	M	2016-09-01	2021-06-15	116	NovaSeq	257301
LSHTM15-D01	M52837	good QC, included in analysis	SMC+RTSS vaccine	Mali	2021-11-08	F	2016-11-01	2021-06-15	146	NovaSeq	247502
LSHTM14-D08	M81206	good QC, included in analysis	Placebo+RTSS vaccine	Mali	2021-10-12	M	2016-10-01	2021-06-15	119	NovaSeq	213734
LSHTM16-C03	M53439	good QC, included in analysis	Placebo+RTSS vaccine	Mali	2021-08-12	M	2016-09-01	2021-06-15	58	NovaSeq	192419
LSHTM13-D10	M81548	good QC, included in analysis	Placebo+RTSS vaccine	Mali	2021-10-16	M	2016-07-01	2021-06-15	123	NovaSeq	190001
LSHTM07-D07	RB34034	good QC, included in analysis	SMC+RTSS vaccine	Burkina Faso	2021-07-01	M	2016-08-01	2021-06-15	16	NovaSeq	187273
LSHTM13-B12	M79581	good QC, included in analysis	SMC+RTSS vaccine	Mali	2021-11-08	M	2016-09-01	2021-06-15	146	NovaSeq	180866
LSHTM07-C03	RB34318	good QC, included in analysis	Placebo+RTSS vaccine	Burkina Faso	2021-09-01	M	2016-06-01	2021-06-15	78	NovaSeq	178989
LSHTM13-H03	M53351	no reads	SMC+RTSS vaccine	Mali	2021-10-08	M	2016-10-01	2021-06-15	115	NovaSeq	156153
LSHTM08-H12	RB18489	removed due to contamination on plate	Placebo+RTSS vaccine	Burkina Faso	2021-11-03	M	2016-07-01	2021-06-15	141	NovaSeq	148759
LSHTM14-B03	M50879	good QC, included in analysis	Placebo+RTSS vaccine	Mali	2021-07-29	M	2016-09-01	2021-06-15	44	NovaSeq	144357
LSHTM08-E12	RB33661	removed due to contamination on plate	Placebo+RTSS vaccine	Burkina Faso	2021-11-01	M	2016-10-01	2021-06-15	139	NovaSeq	139656
LSHTM17-D07	M82778	good QC, included in analysis	Placebo+RTSS vaccine	Mali	2021-08-26	F	2016-06-01	2021-06-15	72	NovaSeq	131996
LSHTM15-E08	M52983	good QC, included in analysis	Placebo+RTSS vaccine	Mali	2021-10-03	F	2016-09-01	2021-06-15	110	NovaSeq	131995
LSHTM14-A04	M51109	good QC, included in analysis	Placebo+RTSS vaccine	Mali	2021-12-14	M	2016-08-01	2021-06-15	182	NovaSeq	125116
LSHTM17-F03	M53115	good QC, included in analysis	Placebo+RTSS vaccine	Mali	2021-10-12	F	2016-07-01	2021-06-15	119	NovaSeq	114524
LSHTM17-C03	M54651	good QC, included in analysis	Placebo+RTSS vaccine	Mali	2021-08-31	M	2016-07-01	2021-06-15	77	NovaSeq	110497
LSHTM07-D04	RB34254	good QC, included in analysis	Placebo+RTSS vaccine	Burkina Faso	2021-12-13	M	2016-06-01	2021-06-15	181	NovaSeq	105695
LSHTM13-G06	M53351	good QC, included in analysis	SMC+RTSS vaccine	Mali	2021-11-17	M	2016-10-01	2021-06-15	155	NovaSeq	98956
LSHTM09-G05	RB33820	good QC, included in analysis	SMC+RTSS vaccine	Burkina Faso	2021-09-02	M	2016-09-01	2021-06-15	79	NovaSeq	93463
LSHTM08-F01	RB32867	removed due to contamination on plate	Placebo+RTSS vaccine	Burkina Faso	2021-07-27	F	2016-08-01	2021-06-15	42	NovaSeq	88327
LSHTM17-C07	M75889	good QC, included in analysis	Placebo+RTSS vaccine	Mali	2021-09-11	M	2016-10-01	2021-06-15	88	NovaSeq	81117
LSHTM07-H12	RB32169	good QC, included in analysis	Placebo+RTSS vaccine	Burkina Faso	2021-10-10	F	2016-11-01	2021-06-15	117	NovaSeq	80742
LSHTM07-C06	RB32125	good QC, included in analysis	SMC+RTSS vaccine	Burkina Faso	2021-10-05	F	2016-11-01	2021-06-15	112	NovaSeq	79236
LSHTM08-D10	RB32928	removed due to contamination on plate	Placebo+RTSS vaccine	Burkina Faso	2021-10-25	F	2016-07-01	2021-06-15	132	NovaSeq	78780
LSHTM15-H01	M95166	good QC, included in analysis	Placebo+RTSS vaccine	Mali	2021-09-28	F	2016-07-01	2021-06-15	105	NovaSeq	77754
LSHTM17-C10	M82276	good QC, included in analysis	SMC+RTSS vaccine	Mali	2021-10-14	M	2016-07-01	2021-06-15	121	NovaSeq	75680
LSHTM07-C05	RB32326	good QC, included in analysis	Placebo+RTSS vaccine	Burkina Faso	2021-08-05	F	2016-10-01	2021-06-15	51	NovaSeq	75113
LSHTM09-C04	RB34207	good QC, included in analysis	Placebo+RTSS vaccine	Burkina Faso	2021-11-24	M	2016-07-01	2021-06-15	162	NovaSeq	71064
LSHTM16-G06	M50887	good QC, included in analysis	SMC+RTSS vaccine	Mali	2021-12-19	M	2016-09-01	2021-06-15	187	NovaSeq	70850
LSHTM16-D09	M50380	good QC, included in analysis	Placebo+RTSS vaccine	Mali	2021-08-22	F	2016-07-01	2021-06-15	68	NovaSeq	70028
LSHTM12-F11	M81206	good QC, included in analysis	Placebo+RTSS vaccine	Mali	2021-10-21	M	2016-10-01	2021-06-15	128	NovaSeq	69655
LSHTM08-C05	RB33029	removed due to contamination on plate	Placebo+RTSS vaccine	Burkina Faso	2021-10-15	F	2016-06-01	2021-06-15	122	NovaSeq	66910
LSHTM09-C01	RB33728	good QC, included in analysis	Placebo+RTSS vaccine	Burkina Faso	2021-08-19	M	2016-10-01	2021-06-15	65	NovaSeq	66583
LSHTM07-C09	RB32461	good QC, included in analysis	Placebo+RTSS vaccine	Burkina Faso	2021-06-22	F	2016-09-01	2021-06-15	7	NovaSeq	64468
LSHTM13-E02	M75889	good QC, included in analysis	Placebo+RTSS vaccine	Mali	2021-10-18	M	2016-10-01	2021-06-15	125	NovaSeq	62724
LSHTM12-A06	M80498	good QC, included in analysis	SMC+RTSS vaccine	Mali	2021-07-04	F	2016-08-01	2021-06-15	19	NovaSeq	59686
LSHTM13-F01	M54651	good QC, included in analysis	Placebo+RTSS vaccine	Mali	2021-11-19	M	2016-07-01	2021-06-15	157	NovaSeq	59435
LSHTM08-C10	RB32576	removed due to contamination on plate	Placebo+RTSS vaccine	Burkina Faso	2021-09-13	F	2016-09-01	2021-06-15	90	NovaSeq	55938
LSHTM08-E05	RB32701	removed due to contamination on plate	Placebo+RTSS vaccine	Burkina Faso	2021-11-15	F	2016-08-01	2021-06-15	153	NovaSeq	54425
LSHTM07-C12	RB33029	good QC, included in analysis	Placebo+RTSS vaccine	Burkina Faso	2021-12-02	F	2016-06-01	2021-06-15	170	NovaSeq	53214
LSHTM08-A05	RB32805	removed due to contamination on plate	SMC+RTSS vaccine	Burkina Faso	2021-12-07	F	2016-08-01	2021-06-15	175	NovaSeq	52268
LSHTM07-C10	RB33999	good QC, included in analysis	Placebo+RTSS vaccine	Burkina Faso	2021-09-28	M	2016-08-01	2021-06-15	105	NovaSeq	52210
LSHTM07-D05	RB33661	good QC, included in analysis	Placebo+RTSS vaccine	Burkina Faso	2021-10-06	M	2016-10-01	2021-06-15	113	NovaSeq	52029
LSHTM13-H05	M54651	good QC, included in analysis	Placebo+RTSS vaccine	Mali	2021-07-29	M	2016-07-01	2021-06-15	44	NovaSeq	51606
LSHTM05-G04	RB33661	good QC, included in analysis	Placebo+RTSS vaccine	Burkina Faso	2021-08-30	M	2016-10-01	2021-06-15	76	NovaSeq	48007
LSHTM13-A06	M95013	good QC, included in analysis	Placebo+RTSS vaccine	Mali	2021-08-08	F	2016-06-01	2021-06-15	54	NovaSeq	45503
LSHTM14-H07	M54400	good QC, included in analysis	Placebo+RTSS vaccine	Mali	2021-11-06	F	2016-09-01	2021-06-15	144	NovaSeq	40568
LSHTM08-D08	RB33728	removed due to contamination on plate	Placebo+RTSS vaccine	Burkina Faso	2021-11-15	M	2016-10-01	2021-06-15	153	NovaSeq	39694
LSHTM08-D05	RB33624	removed due to contamination on plate	Placebo+RTSS vaccine	Burkina Faso	2021-11-04	M	2016-10-01	2021-06-15	142	NovaSeq	39477
LSHTM07-C08	RB33630	good QC, included in analysis	Placebo+RTSS vaccine	Burkina Faso	2021-10-06	M	2016-10-01	2021-06-15	113	NovaSeq	38699
LSHTM16-H02	M53126	good QC, included in analysis	SMC+RTSS vaccine	Mali	2021-12-03	F	2016-06-01	2021-06-15	171	NovaSeq	38585
LSHTM07-G08	RB18295	good QC, included in analysis	SMC+RTSS vaccine	Burkina Faso	2021-10-01	M	2016-09-01	2021-06-15	108	NovaSeq	38451
LSHTM14-D11	M91668	good QC, included in analysis	Placebo+RTSS vaccine	Mali	2021-08-08	M	2016-09-01	2021-06-15	54	NovaSeq	34293
LSHTM07-D02	RB34147	good QC, included in analysis	SMC+RTSS vaccine	Burkina Faso	2021-12-15	M	2016-07-01	2021-06-15	183	NovaSeq	32767
LSHTM17-E05	M75824	good QC, included in analysis	SMC+RTSS vaccine	Mali	2021-11-17	M	2016-11-01	2021-06-15	155	NovaSeq	31431
LSHTM17-C12	M77934	good QC, included in analysis	Placebo+RTSS vaccine	Mali	2021-10-15	M	2016-09-01	2021-06-15	122	NovaSeq	28629
LSHTM13-B07	M50380	good QC, included in analysis	Placebo+RTSS vaccine	Mali	2021-10-29	F	2016-07-01	2021-06-15	136	NovaSeq	26932
LSHTM15-F12	M82778	good QC, included in analysis	Placebo+RTSS vaccine	Mali	2021-10-14	F	2016-06-01	2021-06-15	121	NovaSeq	26909
LSHTM13-B03	M53115	good QC, included in analysis	Placebo+RTSS vaccine	Mali	2021-11-05	F	2016-07-01	2021-06-15	143	NovaSeq	25436
LSHTM14-G08	M50887	good QC, included in analysis	SMC+RTSS vaccine	Mali	2021-12-02	M	2016-09-01	2021-06-15	170	NovaSeq	24183
LSHTM15-E07	M50926	good QC, included in analysis	SMC+RTSS vaccine	Mali	2021-10-13	M	2016-09-01	2021-06-15	120	NovaSeq	22794
LSHTM16-G01	M53439	good QC, included in analysis	Placebo+RTSS vaccine	Mali	2021-11-13	M	2016-09-01	2021-06-15	151	NovaSeq	21984
LSHTM14-E10	M53115	good QC, included in analysis	Placebo+RTSS vaccine	Mali	2021-12-05	F	2016-07-01	2021-06-15	173	NovaSeq	20769
LSHTM08-E04	RB34207	removed due to contamination on plate	Placebo+RTSS vaccine	Burkina Faso	2021-10-28	M	2016-07-01	2021-06-15	135	NovaSeq	16134
LSHTM08-F07	RB34741	removed due to contamination on plate	SMC+RTSS vaccine	Burkina Faso	2021-12-31	M	2016-09-01	2021-06-15	199	NovaSeq	15604
LSHTM08-C03	RB33630	removed due to contamination on plate	Placebo+RTSS vaccine	Burkina Faso	2021-12-07	M	2016-10-01	2021-06-15	175	NovaSeq	14578
LSHTM09-C02	RB32125	good QC, included in analysis	SMC+RTSS vaccine	Burkina Faso	2021-12-07	F	2016-11-01	2021-06-15	175	NovaSeq	14237
LSHTM15-D09	M50915	good QC, included in analysis	Placebo+RTSS vaccine	Mali	2021-11-06	M	2016-09-01	2021-06-15	144	NovaSeq	12467
LSHTM08-C12	RB32430	removed due to contamination on plate	Placebo+RTSS vaccine	Burkina Faso	2021-08-08	F	2016-09-01	2021-06-15	54	NovaSeq	7752
LSHTM13-H04	M50367	good QC, included in analysis	SMC+RTSS vaccine	Mali	2021-11-20	F	2016-07-01	2021-06-15	158	NovaSeq	6726
LSHTM12-B04	M80498	good QC, included in analysis	SMC+RTSS vaccine	Mali	2021-12-17	F	2016-08-01	2021-06-15	185	NovaSeq	6491
LSHTM08-D07	RB34272	removed due to contamination on plate	SMC+RTSS vaccine	Burkina Faso	2021-11-16	M	2016-06-01	2021-06-15	154	NovaSeq	6406
LSHTM08-C04	RB33661	removed due to contamination on plate	Placebo+RTSS vaccine	Burkina Faso	2021-11-23	M	2016-10-01	2021-06-15	161	NovaSeq	5062
LSHTM06-H12	RB33017	good QC, included in analysis	Placebo+RTSS vaccine	Burkina Faso	2021-10-06	F	2016-06-01	2021-06-16	112	NovaSeq	120296
LSHTM08-C09	RB34079	removed due to contamination on plate	Placebo+RTSS vaccine	Burkina Faso	2021-09-06	M	2016-08-01	2021-06-16	82	NovaSeq	46256
LSHTM08-F02	RB32663	removed due to contamination on plate	Placebo+RTSS vaccine	Burkina Faso	2021-07-14	F	2016-09-01	2021-06-16	28	NovaSeq	43635
LSHTM07-C11	RB34210	good QC, included in analysis	SMC+RTSS vaccine	Burkina Faso	2021-12-07	M	2016-07-01	2021-06-16	174	NovaSeq	41085
LSHTM08-F08	RB33017	removed due to contamination on plate	Placebo+RTSS vaccine	Burkina Faso	2021-07-10	F	2016-06-01	2021-06-16	24	NovaSeq	34791
LSHTM08-D03	RB32839	removed due to contamination on plate	Placebo+RTSS vaccine	Burkina Faso	2021-10-25	F	2016-08-01	2021-06-16	131	NovaSeq	8291
LSHTM08-B09	RB38518	removed due to contamination on plate	SMC+RTSS vaccine	Burkina Faso	2021-11-05	M	2016-09-01	2021-06-17	141	NovaSeq	236286
LSHTM08-B11	RB37479	removed due to contamination on plate	SMC+RTSS vaccine	Burkina Faso	2021-08-12	F	2016-09-01	2021-06-17	56	NovaSeq	204106
LSHTM08-B12	RB37921	removed due to contamination on plate	Placebo+RTSS vaccine	Burkina Faso	2021-11-04	F	2016-06-01	2021-06-17	140	NovaSeq	112843
LSHTM08-B07	RB38366	removed due to contamination on plate	Placebo+RTSS vaccine	Burkina Faso	2021-10-17	M	2016-11-01	2021-06-17	122	NovaSeq	91341
LSHTM08-B01	RB37495	removed due to contamination on plate	Placebo+RTSS vaccine	Burkina Faso	2021-08-08	F	2016-09-01	2021-06-17	52	NovaSeq	73312
LSHTM08-A08	RB37635	removed due to contamination on plate	Placebo+RTSS vaccine	Burkina Faso	2021-11-08	F	2016-08-01	2021-06-17	144	NovaSeq	64770
LSHTM08-B06	RB37921	removed due to contamination on plate	Placebo+RTSS vaccine	Burkina Faso	2021-11-26	F	2016-06-01	2021-06-17	162	NovaSeq	11934
LSHTM08-A10	RB38623	removed due to contamination on plate	Placebo+RTSS vaccine	Burkina Faso	2021-11-26	M	2016-09-01	2021-06-17	162	NovaSeq	6269
LSHTM09-D03	RB22834	good QC, included in analysis	Placebo+RTSS vaccine	Burkina Faso	2021-09-08	F	2016-07-01	2021-06-18	82	NovaSeq	NA
LSHTM08-F11	RB25054	removed due to contamination on plate	Placebo+RTSS vaccine	Burkina Faso	2021-08-14	M	2016-09-01	2021-06-18	57	NovaSeq	308928
LSHTM09-D05	RB26068	good QC, included in analysis	Placebo+RTSS vaccine	Burkina Faso	2021-08-12	M	2016-06-01	2021-06-18	55	NovaSeq	258047
LSHTM07-F05	RB22100	good QC, included in analysis	Placebo+RTSS vaccine	Burkina Faso	2021-08-10	F	2016-09-01	2021-06-18	53	NovaSeq	226230
LSHTM09-D04	RB24126	good QC, included in analysis	Placebo+RTSS vaccine	Burkina Faso	2021-10-27	M	2016-11-01	2021-06-18	131	NovaSeq	225810
LSHTM08-F12	RB26613	removed due to contamination on plate	Placebo+RTSS vaccine	Burkina Faso	2021-10-12	M	2016-07-01	2021-06-18	116	NovaSeq	220429
LSHTM09-C08	RB22791	good QC, included in analysis	Placebo+RTSS vaccine	Burkina Faso	2021-08-28	F	2016-07-01	2021-06-18	71	NovaSeq	205441
LSHTM09-C09	RB21612	good QC, included in analysis	Placebo+RTSS vaccine	Burkina Faso	2021-07-22	F	2016-11-01	2021-06-18	34	NovaSeq	174288
LSHTM07-E06	RB24668	good QC, included in analysis	Placebo+RTSS vaccine	Burkina Faso	2021-08-08	M	2016-10-01	2021-06-18	51	NovaSeq	163233
LSHTM07-F02	RB25576	good QC, included in analysis	SMC+RTSS vaccine	Burkina Faso	2021-06-25	M	2016-07-01	2021-06-18	7	NovaSeq	158535
LSHTM09-H01	RB26540	good QC, included in analysis	SMC+RTSS vaccine	Burkina Faso	2021-10-06	M	2016-10-01	2021-06-18	110	NovaSeq	146130
LSHTM09-C05	RB22164	good QC, included in analysis	Placebo+RTSS vaccine	Burkina Faso	2021-11-19	F	2016-09-01	2021-06-18	154	NovaSeq	131970
LSHTM09-D07	RB25774	good QC, included in analysis	Placebo+RTSS vaccine	Burkina Faso	2021-10-10	M	2016-06-01	2021-06-18	114	NovaSeq	125924
LSHTM09-G11	RB21722	good QC, included in analysis	SMC+RTSS vaccine	Burkina Faso	2021-07-01	F	2016-10-01	2021-06-18	13	NovaSeq	113770
LSHTM07-E08	RB22618	good QC, included in analysis	Placebo+RTSS vaccine	Burkina Faso	2021-08-23	F	2016-07-01	2021-06-18	66	NovaSeq	111113
LSHTM07-F11	RB22791	good QC, included in analysis	Placebo+RTSS vaccine	Burkina Faso	2021-07-19	F	2016-07-01	2021-06-18	31	NovaSeq	109002
LSHTM09-D12	RB22070	good QC, included in analysis	Placebo+RTSS vaccine	Burkina Faso	2021-11-17	F	2016-09-01	2021-06-18	152	NovaSeq	106985
LSHTM09-G08	RB24255	good QC, included in analysis	SMC+RTSS vaccine	Burkina Faso	2021-07-06	M	2016-11-01	2021-06-18	18	NovaSeq	106910
LSHTM08-F09	RB23731	removed due to contamination on plate	Placebo+RTSS vaccine	Burkina Faso	2021-11-29	F	2016-08-01	2021-06-18	164	NovaSeq	94990
LSHTM07-E05	RB22750	good QC, included in analysis	SMC+RTSS vaccine	Burkina Faso	2021-07-10	F	2016-07-01	2021-06-18	22	NovaSeq	87799
LSHTM07-F01	RB23773	good QC, included in analysis	Placebo+RTSS vaccine	Burkina Faso	2021-10-02	F	2016-07-01	2021-06-18	106	NovaSeq	84701
LSHTM09-G10	RB21454	good QC, included in analysis	Placebo+RTSS vaccine	Burkina Faso	2021-10-07	F	2016-11-01	2021-06-18	111	NovaSeq	83775
LSHTM07-F07	RB24806	good QC, included in analysis	Placebo+RTSS vaccine	Burkina Faso	2021-07-22	M	2016-09-01	2021-06-18	34	NovaSeq	83093
LSHTM07-E03	RB25774	good QC, included in analysis	Placebo+RTSS vaccine	Burkina Faso	2021-11-25	M	2016-06-01	2021-06-18	160	NovaSeq	71128
LSHTM09-D09	RB24351	good QC, included in analysis	Placebo+RTSS vaccine	Burkina Faso	2021-09-23	M	2016-10-01	2021-06-18	97	NovaSeq	70647
LSHTM07-F09	RB26574	good QC, included in analysis	Placebo+RTSS vaccine	Burkina Faso	2021-10-03	M	2016-09-01	2021-06-18	107	NovaSeq	62002
LSHTM07-F06	RB22572	good QC, included in analysis	Placebo+RTSS vaccine	Burkina Faso	2021-09-21	F	2016-07-01	2021-06-18	95	NovaSeq	57041
LSHTM09-D01	RB25962	good QC, included in analysis	Placebo+RTSS vaccine	Burkina Faso	2021-10-03	M	2016-06-01	2021-06-18	107	NovaSeq	34193
LSHTM09-G06	RB23018	good QC, included in analysis	SMC+RTSS vaccine	Burkina Faso	2021-09-08	F	2016-06-01	2021-06-18	82	NovaSeq	29812
LSHTM09-C07	RB26150	good QC, included in analysis	Placebo+RTSS vaccine	Burkina Faso	2021-08-26	M	2016-06-01	2021-06-18	69	NovaSeq	28576
LSHTM08-A06	RB23165	removed due to contamination on plate	SMC+RTSS vaccine	Burkina Faso	2021-07-13	F	2016-06-01	2021-06-18	25	NovaSeq	28120
LSHTM09-D08	RB24131	good QC, included in analysis	SMC+RTSS vaccine	Burkina Faso	2021-11-04	M	2016-11-01	2021-06-18	139	NovaSeq	19974
LSHTM09-D11	RB22960	good QC, included in analysis	Placebo+RTSS vaccine	Burkina Faso	2021-09-24	F	2016-06-01	2021-06-18	98	NovaSeq	17952
LSHTM07-E01	RB22606	good QC, included in analysis	Placebo+RTSS vaccine	Burkina Faso	2021-06-23	F	2016-07-01	2021-06-18	5	NovaSeq	16176
LSHTM09-G07	RB21979	good QC, included in analysis	SMC+RTSS vaccine	Burkina Faso	2021-10-05	F	2016-09-01	2021-06-18	109	NovaSeq	15997
LSHTM07-F03	RB23053	good QC, included in analysis	Placebo+RTSS vaccine	Burkina Faso	2021-09-21	F	2016-06-01	2021-06-18	95	NovaSeq	15742
LSHTM07-E02	RB22469	good QC, included in analysis	SMC+RTSS vaccine	Burkina Faso	2021-06-23	F	2016-08-01	2021-06-18	5	NovaSeq	13510
LSHTM09-B08	RB17223	good QC, included in analysis	Placebo+RTSS vaccine	Burkina Faso	2021-11-02	F	2016-06-01	2021-06-18	137	NovaSeq	5304
LSHTM07-E12	RB21553	good QC, included in analysis	Placebo+RTSS vaccine	Burkina Faso	2021-08-02	F	2016-11-01	2021-06-19	44	NovaSeq	11593
LSHTM08-A12	RB37770	removed due to contamination on plate	SMC+RTSS vaccine	Burkina Faso	2021-07-13	F	2016-08-01	2021-06-19	24	NovaSeq	7662
LSHTM09-E08	RB25701	good QC, included in analysis	Placebo+RTSS vaccine	Burkina Faso	2021-10-15	M	2016-07-01	2021-06-21	116	NovaSeq	701341
LSHTM09-H08	RB22478	good QC, included in analysis	Placebo+RTSS vaccine	Burkina Faso	2021-10-20	F	2016-08-01	2021-06-21	121	NovaSeq	281505
LSHTM09-H03	RB24642	good QC, included in analysis	Placebo+RTSS vaccine	Burkina Faso	2021-07-31	M	2016-10-01	2021-06-21	40	NovaSeq	266337
LSHTM15-C10	M52652	good QC, included in analysis	SMC+RTSS vaccine	Mali	2021-09-19	M	2016-09-01	2021-06-21	90	NovaSeq	244992
LSHTM16-C05	M52652	good QC, included in analysis	SMC+RTSS vaccine	Mali	2021-10-15	M	2016-09-01	2021-06-21	116	NovaSeq	148830
LSHTM16-C08	M52693	good QC, included in analysis	Placebo+RTSS vaccine	Mali	2021-10-08	M	2016-07-01	2021-06-21	109	NovaSeq	141513
LSHTM09-E09	RB22926	good QC, included in analysis	Placebo+RTSS vaccine	Burkina Faso	2021-10-14	F	2016-06-01	2021-06-21	115	NovaSeq	139275
LSHTM14-C08	M65531	good QC, included in analysis	Placebo+RTSS vaccine	Mali	2021-11-20	M	2016-07-01	2021-06-21	152	NovaSeq	138744
LSHTM09-F03	RB25663	good QC, included in analysis	Placebo+RTSS vaccine	Burkina Faso	2021-11-12	M	2016-07-01	2021-06-21	144	NovaSeq	131286
LSHTM10-E02	RB23669	good QC, included in analysis	Placebo+RTSS vaccine	Burkina Faso	2021-09-23	F	2016-09-01	2021-06-21	94	NovaSeq	103697
LSHTM10-E03	RB25360	good QC, included in analysis	Placebo+RTSS vaccine	Burkina Faso	2021-10-14	M	2016-08-01	2021-06-21	115	NovaSeq	100476
LSHTM09-F01	RB25608	good QC, included in analysis	SMC+RTSS vaccine	Burkina Faso	2021-09-05	M	2016-07-01	2021-06-21	76	NovaSeq	99631
LSHTM10-G02	RB25608	good QC, included in analysis	SMC+RTSS vaccine	Burkina Faso	2021-07-03	M	2016-07-01	2021-06-21	12	NovaSeq	91891
LSHTM09-H04	RB25331	good QC, included in analysis	Placebo+RTSS vaccine	Burkina Faso	2021-10-08	M	2016-08-01	2021-06-21	109	NovaSeq	87892
LSHTM09-E07	RB21713	good QC, included in analysis	Placebo+RTSS vaccine	Burkina Faso	2021-10-27	F	2016-10-01	2021-06-21	128	NovaSeq	76046
LSHTM09-F02	RB26501	good QC, included in analysis	Placebo+RTSS vaccine	Burkina Faso	2021-07-27	M	2016-11-01	2021-06-21	36	NovaSeq	52127
LSHTM09-E06	RB25477	good QC, included in analysis	SMC+RTSS vaccine	Burkina Faso	2021-08-08	M	2016-08-01	2021-06-21	48	NovaSeq	47793
LSHTM09-E12	RB25151	good QC, included in analysis	Placebo+RTSS vaccine	Burkina Faso	2021-11-12	M	2016-08-01	2021-06-21	144	NovaSeq	43910
LSHTM09-E10	RB25203	good QC, included in analysis	Placebo+RTSS vaccine	Burkina Faso	2021-10-11	M	2016-08-01	2021-06-21	112	NovaSeq	41889
LSHTM07-D09	RB25151	good QC, included in analysis	Placebo+RTSS vaccine	Burkina Faso	2021-09-30	M	2016-08-01	2021-06-21	101	NovaSeq	34702
LSHTM09-E02	RB25360	good QC, included in analysis	Placebo+RTSS vaccine	Burkina Faso	2021-11-25	M	2016-08-01	2021-06-21	157	NovaSeq	32189
LSHTM09-F04	RB24845	good QC, included in analysis	SMC+RTSS vaccine	Burkina Faso	2021-09-29	M	2016-09-01	2021-06-21	100	NovaSeq	31714
LSHTM09-F07	RB23061	good QC, included in analysis	SMC+RTSS vaccine	Burkina Faso	2021-12-01	F	2016-06-01	2021-06-21	163	NovaSeq	31578
LSHTM09-H06	RB24270	good QC, included in analysis	SMC+RTSS vaccine	Burkina Faso	2021-11-19	M	2016-11-01	2021-06-21	151	NovaSeq	26542
LSHTM09-E03	RB21589	good QC, included in analysis	Placebo+RTSS vaccine	Burkina Faso	2021-09-23	F	2016-11-01	2021-06-21	94	NovaSeq	23466
LSHTM09-E04	RB24695	good QC, included in analysis	SMC+RTSS vaccine	Burkina Faso	2021-12-13	M	2016-09-01	2021-06-21	175	NovaSeq	23383
LSHTM13-A11	M65531	good QC, included in analysis	Placebo+RTSS vaccine	Mali	2021-07-09	M	2016-07-01	2021-06-21	18	NovaSeq	13447
LSHTM09-F06	RB25670	good QC, included in analysis	SMC+RTSS vaccine	Burkina Faso	2021-06-28	M	2016-07-01	2021-06-21	7	NovaSeq	10882
LSHTM09-F05	RB23669	good QC, included in analysis	Placebo+RTSS vaccine	Burkina Faso	2021-08-24	F	2016-09-01	2021-06-21	64	NovaSeq	5755
LSHTM07-B07	RB12228	good QC, included in analysis	Placebo+RTSS vaccine	Burkina Faso	2021-11-15	M	2016-10-01	2021-06-22	146	NovaSeq	147353
LSHTM08-H10	RB13226	removed due to contamination on plate	Placebo+RTSS vaccine	Burkina Faso	2021-10-17	M	2016-06-01	2021-06-22	117	NovaSeq	114892
LSHTM08-G06	RB13664	removed due to contamination on plate	SMC+RTSS vaccine	Burkina Faso	2021-08-09	M	2016-06-01	2021-06-22	48	NovaSeq	99440
LSHTM08-H02	RB13226	removed due to contamination on plate	Placebo+RTSS vaccine	Burkina Faso	2021-11-11	M	2016-06-01	2021-06-22	142	NovaSeq	66426
LSHTM07-B05	RB12423	good QC, included in analysis	Placebo+RTSS vaccine	Burkina Faso	2021-07-15	M	2016-10-01	2021-06-22	23	NovaSeq	60834
LSHTM07-B12	RB13226	good QC, included in analysis	Placebo+RTSS vaccine	Burkina Faso	2021-07-02	M	2016-06-01	2021-06-22	10	NovaSeq	58425
LSHTM07-A12	RB13129	good QC, included in analysis	Placebo+RTSS vaccine	Burkina Faso	2021-08-10	M	2016-07-01	2021-06-22	49	NovaSeq	57366
LSHTM08-G11	RB12669	removed due to contamination on plate	Placebo+RTSS vaccine	Burkina Faso	2021-06-26	M	2016-09-01	2021-06-22	4	NovaSeq	53604
LSHTM07-B03	RB12994	good QC, included in analysis	Placebo+RTSS vaccine	Burkina Faso	2021-07-14	M	2016-08-01	2021-06-22	22	NovaSeq	50674
LSHTM08-C01	RB13374	removed due to contamination on plate	SMC+RTSS vaccine	Burkina Faso	2021-07-17	M	2016-06-01	2021-06-22	25	NovaSeq	49259
LSHTM07-B01	RB13248	good QC, included in analysis	Placebo+RTSS vaccine	Burkina Faso	2021-10-26	M	2016-06-01	2021-06-22	126	NovaSeq	36956
LSHTM07-A02	RB11097	good QC, included in analysis	Placebo+RTSS vaccine	Burkina Faso	2021-09-02	F	2016-07-01	2021-06-22	72	NovaSeq	30882
LSHTM08-H06	RB11145	removed due to contamination on plate	Placebo+RTSS vaccine	Burkina Faso	2021-12-11	F	2016-07-01	2021-06-22	172	NovaSeq	30753
LSHTM08-G04	RB13248	removed due to contamination on plate	Placebo+RTSS vaccine	Burkina Faso	2021-09-17	M	2016-06-01	2021-06-22	87	NovaSeq	24610
LSHTM07-A05	RB13664	good QC, included in analysis	SMC+RTSS vaccine	Burkina Faso	2021-12-09	M	2016-06-01	2021-06-22	170	NovaSeq	13473
LSHTM08-H01	RB12704	removed due to contamination on plate	Placebo+RTSS vaccine	Burkina Faso	2021-09-03	M	2016-09-01	2021-06-22	73	NovaSeq	7054
LSHTM07-B06	RB13170	good QC, included in analysis	Placebo+RTSS vaccine	Burkina Faso	2021-07-26	M	2016-07-01	2021-06-22	34	NovaSeq	4712
LSHTM07-A11	RB12356	good QC, included in analysis	Placebo+RTSS vaccine	Burkina Faso	2021-09-17	M	2016-10-01	2021-06-23	86	NovaSeq	226477
LSHTM08-H05	RB12395	removed due to contamination on plate	Placebo+RTSS vaccine	Burkina Faso	2021-10-16	M	2016-10-01	2021-06-23	115	NovaSeq	170136
LSHTM08-G12	RB10908	removed due to contamination on plate	SMC+RTSS vaccine	Burkina Faso	2021-07-10	F	2016-09-01	2021-06-23	17	NovaSeq	160907
LSHTM07-B10	RB10963	good QC, included in analysis	Placebo+RTSS vaccine	Burkina Faso	2021-08-21	F	2016-08-01	2021-06-23	59	NovaSeq	132909
LSHTM08-H09	RB11610	removed due to contamination on plate	Placebo+RTSS vaccine	Burkina Faso	2021-09-21	F	2016-06-01	2021-06-23	90	NovaSeq	132010
LSHTM07-B08	RB12497	good QC, included in analysis	Placebo+RTSS vaccine	Burkina Faso	2021-11-05	M	2016-10-01	2021-06-23	135	NovaSeq	107839
LSHTM08-H11	RB11935	removed due to contamination on plate	Placebo+RTSS vaccine	Burkina Faso	2021-08-21	F	2016-06-01	2021-06-23	59	NovaSeq	99332
LSHTM07-A07	RB12395	good QC, included in analysis	Placebo+RTSS vaccine	Burkina Faso	2021-08-17	M	2016-10-01	2021-06-23	55	NovaSeq	73427
LSHTM07-D08	RB10963	good QC, included in analysis	Placebo+RTSS vaccine	Burkina Faso	2021-11-13	F	2016-08-01	2021-06-23	143	NovaSeq	60598
LSHTM08-H07	RB13623	removed due to contamination on plate	Placebo+RTSS vaccine	Burkina Faso	2021-10-12	M	2016-11-01	2021-06-23	111	NovaSeq	54046
LSHTM09-G02	RB13623	good QC, included in analysis	Placebo+RTSS vaccine	Burkina Faso	2021-10-12	M	2016-11-01	2021-06-23	111	NovaSeq	54046
LSHTM08-H03	RB12497	removed due to contamination on plate	Placebo+RTSS vaccine	Burkina Faso	2021-06-28	M	2016-10-01	2021-06-23	5	NovaSeq	50963
LSHTM09-E05	RB21767	good QC, included in analysis	Placebo+RTSS vaccine	Burkina Faso	2021-11-01	F	2016-10-01	2021-06-23	131	NovaSeq	50159
LSHTM08-H08	RB12233	removed due to contamination on plate	SMC+RTSS vaccine	Burkina Faso	2021-10-31	M	2016-10-01	2021-06-23	130	NovaSeq	40139
LSHTM10-E01	RB21767	good QC, included in analysis	Placebo+RTSS vaccine	Burkina Faso	2021-12-09	F	2016-10-01	2021-06-23	169	NovaSeq	22024
LSHTM07-A03	RB10383	good QC, included in analysis	Placebo+RTSS vaccine	Burkina Faso	2021-10-11	F	2016-10-01	2021-06-23	110	NovaSeq	18572
LSHTM08-G05	RB12922	removed due to contamination on plate	Placebo+RTSS vaccine	Burkina Faso	2021-10-19	M	2016-09-01	2021-06-23	118	NovaSeq	11858
LSHTM08-G03	RB10031	removed due to contamination on plate	Placebo+RTSS vaccine	Burkina Faso	2021-10-02	F	2016-11-01	2021-06-23	101	NovaSeq	11773
LSHTM07-B11	RB11333	good QC, included in analysis	Placebo+RTSS vaccine	Burkina Faso	2021-09-29	F	2016-06-01	2021-06-23	98	NovaSeq	10437
LSHTM07-A09	RB11417	good QC, included in analysis	SMC+RTSS vaccine	Burkina Faso	2021-11-05	F	2016-06-01	2021-06-23	135	NovaSeq	10340
LSHTM08-G08	RB11012	removed due to contamination on plate	Placebo+RTSS vaccine	Burkina Faso	2021-08-06	F	2016-08-01	2021-06-23	44	NovaSeq	4864
LSHTM09-H10	RB24679	good QC, included in analysis	Placebo+RTSS vaccine	Burkina Faso	2021-11-11	M	2016-09-01	2021-06-24	140	NovaSeq	88029
LSHTM14-C05	M81230	good QC, included in analysis	Placebo+RTSS vaccine	Mali	2021-11-17	M	2016-09-01	2021-06-26	144	NovaSeq	399462
LSHTM12-F05	M81230	no reads	Placebo+RTSS vaccine	Mali	2021-12-12	M	2016-09-01	2021-06-26	169	NovaSeq	329237
LSHTM13-G11	M70258	good QC, included in analysis	Placebo+RTSS vaccine	Mali	2021-10-14	F	2016-10-01	2021-06-26	110	NovaSeq	194398
LSHTM15-H02	M96815	good QC, included in analysis	Placebo+RTSS vaccine	Mali	2021-09-30	M	2016-07-01	2021-06-26	96	NovaSeq	172555
LSHTM16-F03	M72415	good QC, included in analysis	SMC+RTSS vaccine	Mali	2021-09-17	M	2016-09-01	2021-06-26	83	NovaSeq	142132
LSHTM16-F12	M72870	good QC, included in analysis	Placebo+RTSS vaccine	Mali	2021-12-10	F	2016-07-01	2021-06-26	167	NovaSeq	127776
LSHTM14-F01	M75976	good QC, included in analysis	Placebo+RTSS vaccine	Mali	2021-11-18	M	2016-08-01	2021-06-26	145	NovaSeq	124405
LSHTM15-D12	M75976	good QC, included in analysis	Placebo+RTSS vaccine	Mali	2021-07-30	M	2016-08-01	2021-06-26	34	NovaSeq	118854
LSHTM15-G10	M96815	good QC, included in analysis	Placebo+RTSS vaccine	Mali	2021-11-24	M	2016-07-01	2021-06-26	151	NovaSeq	105116
LSHTM13-B08	M50689	good QC, included in analysis	Placebo+RTSS vaccine	Mali	2021-10-27	M	2016-11-01	2021-06-26	123	NovaSeq	100862
LSHTM12-F10	M96720	good QC, included in analysis	SMC+RTSS vaccine	Mali	2021-10-13	F	2016-06-01	2021-06-26	109	NovaSeq	78523
LSHTM13-E09	M81086	good QC, included in analysis	Placebo+RTSS vaccine	Mali	2021-09-29	F	2016-11-01	2021-06-26	95	NovaSeq	60091
LSHTM14-B06	M77886	good QC, included in analysis	SMC+RTSS vaccine	Mali	2021-11-04	M	2016-09-01	2021-06-26	131	NovaSeq	56611
LSHTM14-F05	M63207	good QC, included in analysis	SMC+RTSS vaccine	Mali	2021-11-16	F	2016-09-01	2021-06-26	143	NovaSeq	48088
LSHTM15-G05	M90939	good QC, included in analysis	Placebo+RTSS vaccine	Mali	2021-10-14	F	2016-11-01	2021-06-26	110	NovaSeq	45349
LSHTM17-F04	M75976	good QC, included in analysis	Placebo+RTSS vaccine	Mali	2021-09-07	M	2016-08-01	2021-06-26	73	NovaSeq	42093
LSHTM12-E07	M90024	good QC, included in analysis	Placebo+RTSS vaccine	Mali	2021-11-21	F	2016-06-01	2021-06-26	148	NovaSeq	37593
LSHTM16-B07	M69483	good QC, included in analysis	SMC+RTSS vaccine	Mali	2021-11-13	M	2016-09-01	2021-06-26	140	NovaSeq	34691
LSHTM13-H02	M70258	good QC, included in analysis	Placebo+RTSS vaccine	Mali	2021-08-16	F	2016-10-01	2021-06-26	51	NovaSeq	31981
LSHTM12-F07	M96720	good QC, included in analysis	SMC+RTSS vaccine	Mali	2021-07-12	F	2016-06-01	2021-06-26	16	NovaSeq	19492
LSHTM12-A08	M90024	good QC, included in analysis	Placebo+RTSS vaccine	Mali	2021-09-16	F	2016-06-01	2021-06-26	82	NovaSeq	17392
LSHTM17-D01	M97380	good QC, included in analysis	Placebo+RTSS vaccine	Mali	2021-06-27	M	2016-10-01	2021-06-26	1	NovaSeq	16506
LSHTM14-B05	M66643	good QC, included in analysis	Placebo+RTSS vaccine	Mali	2021-09-18	F	2016-09-01	2021-06-26	84	NovaSeq	11612
LSHTM16-C01	M70607	good QC, included in analysis	SMC+RTSS vaccine	Mali	2021-12-15	M	2016-07-01	2021-06-26	172	NovaSeq	9169
LSHTM12-E04	M66760	good QC, included in analysis	Placebo+RTSS vaccine	Mali	2021-10-13	F	2016-07-01	2021-06-27	108	NovaSeq	133091
LSHTM14-D07	M66760	good QC, included in analysis	Placebo+RTSS vaccine	Mali	2021-08-30	F	2016-07-01	2021-06-27	64	NovaSeq	124015
LSHTM12-F08	M95297	good QC, included in analysis	SMC+RTSS vaccine	Mali	2021-09-16	F	2016-09-01	2021-06-27	81	NovaSeq	107748
LSHTM16-C09	M67000	good QC, included in analysis	SMC+RTSS vaccine	Mali	2021-12-09	F	2016-06-01	2021-06-27	165	NovaSeq	91229
LSHTM15-D11	M70222	good QC, included in analysis	Placebo+RTSS vaccine	Mali	2021-10-18	F	2016-11-01	2021-06-27	113	NovaSeq	76525
LSHTM12-D11	M95297	good QC, included in analysis	SMC+RTSS vaccine	Mali	2021-12-02	F	2016-09-01	2021-06-27	158	NovaSeq	67095
LSHTM14-D05	M67672	good QC, included in analysis	Placebo+RTSS vaccine	Mali	2021-07-06	M	2016-11-01	2021-06-27	9	NovaSeq	50939
LSHTM14-G07	M67239	good QC, included in analysis	SMC+RTSS vaccine	Mali	2021-11-20	M	2016-09-01	2021-06-27	146	NovaSeq	44433
LSHTM14-A02	M66485	good QC, included in analysis	SMC+RTSS vaccine	Mali	2022-01-04	F	2016-11-01	2021-06-27	191	NovaSeq	6912
LSHTM14-F06	M67239	good QC, included in analysis	SMC+RTSS vaccine	Mali	2021-12-05	M	2016-09-01	2021-06-27	161	NovaSeq	6323
LSHTM12-E03	M69472	good QC, included in analysis	Placebo+RTSS vaccine	Mali	2021-10-27	M	2016-10-01	2021-06-28	121	NovaSeq	141730
LSHTM14-D04	M67551	good QC, included in analysis	Placebo+RTSS vaccine	Mali	2021-11-27	M	2016-06-01	2021-06-28	152	NovaSeq	127125
LSHTM12-D08	M70672	good QC, included in analysis	Placebo+RTSS vaccine	Mali	2021-09-10	M	2016-06-01	2021-06-28	74	NovaSeq	56520
LSHTM14-B07	M70525	good QC, included in analysis	Placebo+RTSS vaccine	Mali	2021-11-04	M	2016-09-01	2021-06-28	129	NovaSeq	43542
LSHTM16-F01	M73344	good QC, included in analysis	Placebo+RTSS vaccine	Mali	2021-11-15	M	2016-06-01	2021-06-29	139	NovaSeq	329529
LSHTM16-D02	M66980	good QC, included in analysis	Placebo+RTSS vaccine	Mali	2021-10-20	F	2016-07-01	2021-06-29	113	NovaSeq	166238
LSHTM17-D10	M73344	good QC, included in analysis	Placebo+RTSS vaccine	Mali	2021-09-17	M	2016-06-01	2021-06-29	80	NovaSeq	98121
LSHTM13-D04	M73344	good QC, included in analysis	Placebo+RTSS vaccine	Mali	2021-10-24	M	2016-06-01	2021-06-29	117	NovaSeq	84700
LSHTM13-C08	M71513	good QC, included in analysis	Placebo+RTSS vaccine	Mali	2021-12-26	M	2016-10-01	2021-06-29	180	NovaSeq	83750
LSHTM16-H05	M67525	good QC, included in analysis	SMC+RTSS vaccine	Mali	2021-12-16	M	2016-06-01	2021-06-29	170	NovaSeq	70221
LSHTM12-B09	M80483	good QC, included in analysis	Placebo+RTSS vaccine	Mali	2021-10-14	F	2016-09-01	2021-06-29	107	NovaSeq	43236
LSHTM12-E01	M67525	good QC, included in analysis	SMC+RTSS vaccine	Mali	2021-07-21	M	2016-06-01	2021-06-29	22	NovaSeq	42176
LSHTM17-D02	M80483	good QC, included in analysis	Placebo+RTSS vaccine	Mali	2021-12-04	F	2016-09-01	2021-06-29	158	NovaSeq	26848
LSHTM12-B07	M80483	good QC, included in analysis	Placebo+RTSS vaccine	Mali	2021-08-04	F	2016-09-01	2021-06-29	36	NovaSeq	6666
LSHTM13-F08	M71251	good QC, included in analysis	Placebo+RTSS vaccine	Mali	2021-07-13	F	2016-10-01	2021-06-30	13	NovaSeq	620976
LSHTM16-F05	M71251	good QC, included in analysis	Placebo+RTSS vaccine	Mali	2021-11-05	F	2016-10-01	2021-06-30	128	NovaSeq	216632
LSHTM13-H01	M71251	good QC, included in analysis	Placebo+RTSS vaccine	Mali	2021-09-24	F	2016-10-01	2021-06-30	86	NovaSeq	169739
LSHTM16-E12	M72741	good QC, included in analysis	SMC+RTSS vaccine	Mali	2021-07-12	F	2016-10-01	2021-06-30	12	NovaSeq	110094
LSHTM16-D08	M71251	good QC, included in analysis	Placebo+RTSS vaccine	Mali	2021-08-19	F	2016-10-01	2021-06-30	50	NovaSeq	41971
LSHTM01-H05	RB28826	good QC, included in analysis	SMC+Rabies vaccine	Burkina Faso	2017-12-19	F	2015-12-01	NA	NA	NovaSeq	190773
LSHTM08-F03	RB33653	removed due to contamination on plate	SMC+Rabies vaccine	Burkina Faso	2021-07-12	M	2016-10-01	NA	NA	NovaSeq	NA
LSHTM09-D02	RB21903	good QC, included in analysis	SMC+Rabies vaccine	Burkina Faso	2021-07-09	F	2016-10-01	NA	NA	NovaSeq	NA
LSHTM12-B06	M81744	good QC, included in analysis	SMC+Rabies vaccine	Mali	2021-07-01	F	2016-11-01	NA	NA	NovaSeq	697717
LSHTM11-F02	M81744	good QC, included in analysis	SMC+Rabies vaccine	Mali	2017-12-19	F	2016-11-01	NA	NA	NovaSeq	586312
LSHTM16-E09	M53232	good QC, included in analysis	SMC+Rabies vaccine	Mali	2021-07-15	F	2016-10-01	NA	NA	NovaSeq	572080
LSHTM13-A02	M53001	good QC, included in analysis	SMC+Rabies vaccine	Mali	2021-08-12	F	2016-09-01	NA	NA	NovaSeq	525543
LSHTM13-C10	M91634	good QC, included in analysis	SMC+Rabies vaccine	Mali	2021-07-21	F	2016-11-01	NA	NA	NovaSeq	501763
LSHTM13-D05	M65557	good QC, included in analysis	SMC+Rabies vaccine	Mali	2021-10-12	M	2016-07-01	NA	NA	NovaSeq	453798
LSHTM13-E04	M91853	good QC, included in analysis	SMC+Rabies vaccine	Mali	2021-06-22	F	2016-11-01	NA	NA	NovaSeq	384870
LSHTM13-A07	M78397	good QC, included in analysis	SMC+Rabies vaccine	Mali	2017-12-05	F	2016-01-01	NA	NA	NovaSeq	358975
LSHTM16-D10	M81479	good QC, included in analysis	SMC+Rabies vaccine	Mali	2021-08-16	F	2016-07-01	NA	NA	NovaSeq	342472
LSHTM06-F10	RB16446	good QC, included in analysis	SMC+Rabies vaccine	Burkina Faso	2017-09-24	M	2015-09-01	NA	NA	NovaSeq	341667
LSHTM08-A03	RB10897	removed due to contamination on plate	SMC+Rabies vaccine	Burkina Faso	2021-10-07	F	2016-09-01	NA	NA	NovaSeq	339050
LSHTM01-A11	RB11578	good QC, included in analysis	SMC+Rabies vaccine	Burkina Faso	2017-09-22	F	2016-06-01	NA	NA	NovaSeq	336300
LSHTM17-C04	M73264	good QC, included in analysis	SMC+Rabies vaccine	Mali	2021-10-18	M	2016-08-01	NA	NA	NovaSeq	333047
LSHTM04-A10	RB39179	good QC, included in analysis	SMC+Rabies vaccine	Burkina Faso	2019-10-10	F	2016-03-01	NA	NA	NovaSeq	331849
LSHTM16-H12	M53422	good QC, included in analysis	SMC+Rabies vaccine	Mali	2021-07-07	M	2016-09-01	NA	NA	NovaSeq	315969
LSHTM12-A10	M63764	good QC, included in analysis	SMC+Rabies vaccine	Mali	2017-06-28	M	2016-06-01	NA	NA	NovaSeq	311897
LSHTM16-F09	M63306	good QC, included in analysis	SMC+Rabies vaccine	Mali	2021-10-15	F	2016-07-01	NA	NA	NovaSeq	270444
LSHTM04-B10	RB38260	good QC, included in analysis	SMC+Rabies vaccine	Burkina Faso	2019-03-07	F	2016-04-01	NA	NA	NovaSeq	266052
LSHTM08-D12	RB16900	removed due to contamination on plate	SMC+Rabies vaccine	Burkina Faso	2021-06-25	F	2016-09-01	NA	NA	NovaSeq	258215
LSHTM15-E09	M66773	good QC, included in analysis	SMC+Rabies vaccine	Mali	2021-07-12	F	2016-07-01	NA	NA	NovaSeq	253216
LSHTM08-G02	RB10134	removed due to contamination on plate	SMC+Rabies vaccine	Burkina Faso	2021-03-17	F	2016-11-01	NA	NA	NovaSeq	250668
LSHTM03-E09	RB38600	good QC, included in analysis	SMC+Rabies vaccine	Burkina Faso	2019-06-29	M	2016-09-01	NA	NA	NovaSeq	246173
LSHTM10-E05	RB35189	good QC, included in analysis	SMC+Rabies vaccine	Burkina Faso	2019-11-05	F	2015-11-01	NA	NA	NovaSeq	244809
LSHTM08-H04	RB12616	removed due to contamination on plate	SMC+Rabies vaccine	Burkina Faso	2021-10-19	M	2016-09-01	NA	NA	NovaSeq	238959
LSHTM09-B11	RB36924	good QC, included in analysis	SMC+Rabies vaccine	Burkina Faso	2019-09-05	M	2015-11-01	NA	NA	NovaSeq	236978
LSHTM16-H09	M50606	good QC, included in analysis	SMC+Rabies vaccine	Mali	2021-10-07	M	2016-11-01	NA	NA	NovaSeq	235096
LSHTM13-E07	M81843	good QC, included in analysis	SMC+Rabies vaccine	Mali	2021-11-08	M	2016-11-01	NA	NA	NovaSeq	225132
LSHTM13-B01	M54464	good QC, included in analysis	SMC+Rabies vaccine	Mali	2021-08-14	F	2016-08-01	NA	NA	NovaSeq	219122
LSHTM15-H06	M52495	good QC, included in analysis	SMC+Rabies vaccine	Mali	2017-12-12	M	2015-12-01	NA	NA	NovaSeq	215466
LSHTM15-E02	M53052	good QC, included in analysis	SMC+Rabies vaccine	Mali	2017-12-23	F	2016-08-01	NA	NA	NovaSeq	213085
LSHTM13-C03	M79994	good QC, included in analysis	SMC+Rabies vaccine	Mali	2017-12-04	M	2016-01-01	NA	NA	NovaSeq	206711
LSHTM12-D12	M73259	good QC, included in analysis	SMC+Rabies vaccine	Mali	2021-06-10	M	2016-08-01	NA	NA	NovaSeq	204086
LSHTM13-C11	M67665	good QC, included in analysis	SMC+Rabies vaccine	Mali	2017-10-29	M	2016-11-01	NA	NA	NovaSeq	203845
LSHTM12-A03	M81218	good QC, included in analysis	SMC+Rabies vaccine	Mali	2021-12-06	M	2016-09-01	NA	NA	NovaSeq	200525
LSHTM13-F05	M75066	good QC, included in analysis	SMC+Rabies vaccine	Mali	2021-07-09	M	2016-08-01	NA	NA	NovaSeq	197236
LSHTM16-E07	M70239	good QC, included in analysis	SMC+Rabies vaccine	Mali	2021-07-26	F	2016-10-01	NA	NA	NovaSeq	197094
LSHTM14-B08	M50159	good QC, included in analysis	SMC+Rabies vaccine	Mali	2021-12-20	F	2016-10-01	NA	NA	NovaSeq	195964
LSHTM12-C03	M52910	good QC, included in analysis	SMC+Rabies vaccine	Mali	2022-01-04	F	2016-10-01	NA	NA	NovaSeq	195409
LSHTM16-A01	M80592	good QC, included in analysis	SMC+Rabies vaccine	Mali	2021-09-26	M	2016-06-01	NA	NA	NovaSeq	193840
LSHTM03-C07	RB10168	good QC, included in analysis	SMC+Rabies vaccine	Burkina Faso	2019-10-07	F	2016-11-01	NA	NA	NovaSeq	192647
LSHTM04-D12	RB19776	good QC, included in analysis	SMC+Rabies vaccine	Burkina Faso	2019-06-18	F	2015-10-01	NA	NA	NovaSeq	192618
LSHTM11-E01	M51499	good QC, included in analysis	SMC+Rabies vaccine	Mali	2017-12-22	F	2016-01-01	NA	NA	NovaSeq	191455
LSHTM12-E02	M65619	good QC, included in analysis	SMC+Rabies vaccine	Mali	2021-11-27	M	2016-06-01	NA	NA	NovaSeq	186997
LSHTM13-B06	M53035	good QC, included in analysis	SMC+Rabies vaccine	Mali	2021-11-11	F	2016-08-01	NA	NA	NovaSeq	186102
LSHTM04-G06	RB21814	good QC, included in analysis	SMC+Rabies vaccine	Burkina Faso	2019-06-16	F	2016-10-01	NA	NA	NovaSeq	185423
LSHTM09-A04	RB16679	good QC, included in analysis	SMC+Rabies vaccine	Burkina Faso	2021-06-21	F	2016-11-01	NA	NA	NovaSeq	185258
LSHTM01-E10	RB14816	good QC, included in analysis	SMC+Rabies vaccine	Burkina Faso	2019-09-11	F	2015-12-01	NA	NA	NovaSeq	181452
LSHTM09-C06	RB25190	good QC, included in analysis	SMC+Rabies vaccine	Burkina Faso	2021-10-08	M	2016-08-01	NA	NA	NovaSeq	181320
LSHTM13-A08	M97834	good QC, included in analysis	SMC+Rabies vaccine	Mali	2021-09-23	M	2016-08-01	NA	NA	NovaSeq	181301
LSHTM17-E12	M96857	good QC, included in analysis	SMC+Rabies vaccine	Mali	2021-12-22	M	2016-08-01	NA	NA	NovaSeq	180677
LSHTM12-F06	M96857	good QC, included in analysis	SMC+Rabies vaccine	Mali	2021-07-02	M	2016-08-01	NA	NA	NovaSeq	180499
LSHTM14-C07	M81869	good QC, included in analysis	SMC+Rabies vaccine	Mali	2017-12-03	M	2016-09-01	NA	NA	NovaSeq	179824
LSHTM12-B01	M53343	good QC, included in analysis	SMC+Rabies vaccine	Mali	2021-11-29	M	2016-10-01	NA	NA	NovaSeq	177577
LSHTM08-E10	RB34249	removed due to contamination on plate	SMC+Rabies vaccine	Burkina Faso	2021-07-01	M	2016-06-01	NA	NA	NovaSeq	176968
LSHTM16-H01	M71474	good QC, included in analysis	SMC+Rabies vaccine	Mali	2021-10-16	M	2016-11-01	NA	NA	NovaSeq	174680
LSHTM14-H01	M70795	good QC, included in analysis	SMC+Rabies vaccine	Mali	2021-11-21	M	2016-07-01	NA	NA	NovaSeq	174297
LSHTM10-F06	RB18461	good QC, included in analysis	SMC+Rabies vaccine	Burkina Faso	2019-07-04	M	2016-08-01	NA	NA	NovaSeq	173288
LSHTM04-B11	RB33653	good QC, included in analysis	SMC+Rabies vaccine	Burkina Faso	2017-09-26	M	2016-10-01	NA	NA	NovaSeq	172047
LSHTM14-F09	M53384	good QC, included in analysis	SMC+Rabies vaccine	Mali	2022-01-09	M	2016-10-01	NA	NA	NovaSeq	171381
LSHTM13-A04	M74010	good QC, included in analysis	SMC+Rabies vaccine	Mali	2017-12-14	M	2015-12-01	NA	NA	NovaSeq	169059
LSHTM15-D10	M54368	good QC, included in analysis	SMC+Rabies vaccine	Mali	2021-07-02	F	2016-10-01	NA	NA	NovaSeq	168870
LSHTM09-C12	RB24586	good QC, included in analysis	SMC+Rabies vaccine	Burkina Faso	2021-10-05	M	2016-10-01	NA	NA	NovaSeq	168344
LSHTM04-E06	RB22549	good QC, included in analysis	SMC+Rabies vaccine	Burkina Faso	2019-08-02	F	2016-07-01	NA	NA	NovaSeq	167553
LSHTM12-A12	M69847	good QC, included in analysis	SMC+Rabies vaccine	Mali	2017-08-23	F	2015-11-01	NA	NA	NovaSeq	166390
LSHTM15-G12	M69847	good QC, included in analysis	SMC+Rabies vaccine	Mali	2017-08-23	F	2015-11-01	NA	NA	NovaSeq	166390
LSHTM14-B04	M50425	good QC, included in analysis	SMC+Rabies vaccine	Mali	2022-01-01	F	2016-06-01	NA	NA	NovaSeq	164486
LSHTM13-A05	M81744	good QC, included in analysis	SMC+Rabies vaccine	Mali	2021-11-16	F	2016-11-01	NA	NA	NovaSeq	159384
LSHTM06-F02	RB24783	good QC, included in analysis	SMC+Rabies vaccine	Burkina Faso	2019-08-23	M	2016-09-01	NA	NA	NovaSeq	156071
LSHTM10-C12	RB32203	good QC, included in analysis	SMC+Rabies vaccine	Burkina Faso	2019-09-05	F	2016-11-01	NA	NA	NovaSeq	155631
LSHTM15-A10	M97887	good QC, included in analysis	SMC+Rabies vaccine	Mali	2017-09-14	M	2016-04-01	NA	NA	NovaSeq	155473
LSHTM07-E04	RB22322	good QC, included in analysis	SMC+Rabies vaccine	Burkina Faso	2021-07-09	F	2016-08-01	NA	NA	NovaSeq	155097
LSHTM06-A06	RB37113	good QC, included in analysis	SMC+Rabies vaccine	Burkina Faso	2019-01-04	M	2015-10-01	NA	NA	NovaSeq	152706
LSHTM03-F03	RB37487	good QC, included in analysis	SMC+Rabies vaccine	Burkina Faso	2019-07-02	F	2016-09-01	NA	NA	NovaSeq	151729
LSHTM12-F12	M53603	good QC, included in analysis	SMC+Rabies vaccine	Mali	2021-07-12	M	2016-06-01	NA	NA	NovaSeq	151097
LSHTM04-F01	RB27970	good QC, included in analysis	SMC+Rabies vaccine	Burkina Faso	2019-09-03	F	2015-09-01	NA	NA	NovaSeq	150047
LSHTM06-E12	RB27970	good QC, included in analysis	SMC+RTSS vaccine	Burkina Faso	2019-09-03	F	2015-09-01	NA	NA	NovaSeq	150047
LSHTM03-F10	RB40147	good QC, included in analysis	SMC+Rabies vaccine	Burkina Faso	2019-06-13	M	2015-11-01	NA	NA	NovaSeq	146758
LSHTM04-B05	RB38388	good QC, included in analysis	SMC+Rabies vaccine	Burkina Faso	2019-08-09	M	2016-11-01	NA	NA	NovaSeq	146151
LSHTM15-F11	M67350	good QC, included in analysis	SMC+Rabies vaccine	Mali	2021-11-20	M	2016-08-01	NA	NA	NovaSeq	145299
LSHTM07-H07	RB18559	good QC, included in analysis	SMC+Rabies vaccine	Burkina Faso	2021-09-02	M	2016-07-01	NA	NA	NovaSeq	144717
LSHTM16-G08	M50931	good QC, included in analysis	SMC+Rabies vaccine	Mali	2021-12-22	M	2016-09-01	NA	NA	NovaSeq	144429
LSHTM06-E10	RB38685	good QC, included in analysis	SMC+Rabies vaccine	Burkina Faso	2019-10-10	M	2016-08-01	NA	NA	NovaSeq	141037
LSHTM12-A05	M96857	good QC, included in analysis	SMC+Rabies vaccine	Mali	2021-06-19	M	2016-08-01	NA	NA	NovaSeq	140363
LSHTM13-F10	M95101	good QC, included in analysis	SMC+Rabies vaccine	Mali	2018-01-11	F	2016-01-01	NA	NA	NovaSeq	136755
LSHTM10-G08	RB38828	good QC, included in analysis	SMC+Rabies vaccine	Burkina Faso	2017-11-16	M	2016-07-01	NA	NA	NovaSeq	136361
LSHTM12-E09	M81479	good QC, included in analysis	SMC+Rabies vaccine	Mali	2021-11-26	F	2016-07-01	NA	NA	NovaSeq	136331
LSHTM14-H05	M52965	good QC, included in analysis	SMC+Rabies vaccine	Mali	2021-07-12	F	2016-10-01	NA	NA	NovaSeq	136154
LSHTM01-E07	RB15606	good QC, included in analysis	SMC+Rabies vaccine	Burkina Faso	2019-08-06	M	2015-09-01	NA	NA	NovaSeq	135920
LSHTM03-A11	RB16093	good QC, included in analysis	SMC+Rabies vaccine	Burkina Faso	2019-07-31	M	2015-12-01	NA	NA	NovaSeq	135602
LSHTM13-H07	M97235	good QC, included in analysis	SMC+Rabies vaccine	Mali	2021-10-19	F	2016-10-01	NA	NA	NovaSeq	135442
LSHTM03-G01	RB27513	good QC, included in analysis	SMC+Rabies vaccine	Burkina Faso	2019-10-22	F	2015-12-01	NA	NA	NovaSeq	134227
LSHTM15-F01	M54149	good QC, included in analysis	SMC+Rabies vaccine	Mali	2018-01-10	M	2016-03-01	NA	NA	NovaSeq	132371
LSHTM07-C01	RB30263	good QC, included in analysis	SMC+Rabies vaccine	Burkina Faso	2019-09-04	M	2015-09-01	NA	NA	NovaSeq	131960
LSHTM07-F10	RB25116	good QC, included in analysis	SMC+Rabies vaccine	Burkina Faso	2021-07-10	M	2016-08-01	NA	NA	NovaSeq	130062
LSHTM09-E01	RB26128	good QC, included in analysis	SMC+Rabies vaccine	Burkina Faso	2021-10-15	M	2016-06-01	NA	NA	NovaSeq	129512
LSHTM16-F06	M71452	good QC, included in analysis	SMC+Rabies vaccine	Mali	2021-07-15	M	2016-11-01	NA	NA	NovaSeq	128805
LSHTM08-B05	RB37515	removed due to contamination on plate	SMC+Rabies vaccine	Burkina Faso	2021-07-02	F	2016-09-01	NA	NA	NovaSeq	128135
LSHTM16-A08	M96314	good QC, included in analysis	SMC+Rabies vaccine	Mali	2017-09-20	F	2015-11-01	NA	NA	NovaSeq	127506
LSHTM04-C06	RB20047	good QC, included in analysis	SMC+Rabies vaccine	Burkina Faso	2019-09-29	F	2015-09-01	NA	NA	NovaSeq	125227
LSHTM01-C09	RB19221	good QC, included in analysis	SMC+Rabies vaccine	Burkina Faso	2019-07-05	F	2016-03-01	NA	NA	NovaSeq	124121
LSHTM13-B05	M51095	good QC, included in analysis	SMC+Rabies vaccine	Mali	2021-09-12	M	2016-08-01	NA	NA	NovaSeq	123266
LSHTM05-D08	RB36475	good QC, included in analysis	SMC+Rabies vaccine	Burkina Faso	2017-10-02	M	2015-09-01	NA	NA	NovaSeq	122484
LSHTM07-G10	RB18512	good QC, included in analysis	SMC+Rabies vaccine	Burkina Faso	2021-10-01	M	2016-07-01	NA	NA	NovaSeq	119413
LSHTM04-E12	RB25357	good QC, included in analysis	SMC+Rabies vaccine	Burkina Faso	2019-09-14	M	2016-08-01	NA	NA	NovaSeq	118862
LSHTM05-C07	RB33653	good QC, included in analysis	SMC+Rabies vaccine	Burkina Faso	2017-11-21	M	2016-10-01	NA	NA	NovaSeq	118664
LSHTM16-F08	M72671	good QC, included in analysis	SMC+Rabies vaccine	Mali	2021-10-16	F	2016-11-01	NA	NA	NovaSeq	116441
LSHTM15-F05	M66958	good QC, included in analysis	SMC+Rabies vaccine	Mali	2021-10-14	F	2016-08-01	NA	NA	NovaSeq	115662
LSHTM04-G07	RB25523	good QC, included in analysis	SMC+Rabies vaccine	Burkina Faso	2019-01-10	M	2016-07-01	NA	NA	NovaSeq	115278
LSHTM08-B10	RB38388	removed due to contamination on plate	SMC+Rabies vaccine	Burkina Faso	2021-06-27	M	2016-11-01	NA	NA	NovaSeq	115204
LSHTM01-A03	RB10917	good QC, included in analysis	SMC+Rabies vaccine	Burkina Faso	2017-10-24	F	2016-09-01	NA	NA	NovaSeq	111109
LSHTM16-D05	M51667	good QC, included in analysis	SMC+Rabies vaccine	Mali	2017-10-14	F	2015-10-01	NA	NA	NovaSeq	108755
LSHTM08-D04	RB32696	removed due to contamination on plate	SMC+Rabies vaccine	Burkina Faso	2021-07-04	F	2016-08-01	NA	NA	NovaSeq	108547
LSHTM15-C08	M50868	good QC, included in analysis	SMC+Rabies vaccine	Mali	2021-12-24	M	2016-09-01	NA	NA	NovaSeq	108006
LSHTM05-H11	RB25287	good QC, included in analysis	SMC+Rabies vaccine	Burkina Faso	2019-01-31	M	2016-08-01	NA	NA	NovaSeq	107838
LSHTM03-E12	RB40345	good QC, included in analysis	SMC+Rabies vaccine	Burkina Faso	2019-02-27	M	2015-09-01	NA	NA	NovaSeq	106953
LSHTM01-E01	RB13862	good QC, included in analysis	SMC+Rabies vaccine	Burkina Faso	2019-08-07	F	2016-04-01	NA	NA	NovaSeq	106244
LSHTM05-F11	RB40249	good QC, included in analysis	SMC+Rabies vaccine	Burkina Faso	2017-09-29	M	2015-10-01	NA	NA	NovaSeq	106132
LSHTM03-E08	RB37652	good QC, included in analysis	SMC+Rabies vaccine	Burkina Faso	2019-06-13	F	2016-08-01	NA	NA	NovaSeq	105977
LSHTM15-G03	M72896	good QC, included in analysis	SMC+Rabies vaccine	Mali	2021-11-08	F	2016-07-01	NA	NA	NovaSeq	105823
LSHTM09-H05	RB22055	good QC, included in analysis	SMC+Rabies vaccine	Burkina Faso	2021-10-07	F	2016-09-01	NA	NA	NovaSeq	104504
LSHTM07-F12	RB22811	good QC, included in analysis	SMC+Rabies vaccine	Burkina Faso	2021-07-12	F	2016-07-01	NA	NA	NovaSeq	101755
LSHTM03-F06	RB38155	good QC, included in analysis	SMC+Rabies vaccine	Burkina Faso	2019-06-28	F	2016-05-01	NA	NA	NovaSeq	100596
LSHTM05-E07	RB39488	good QC, included in analysis	SMC+Rabies vaccine	Burkina Faso	2017-09-30	F	2015-12-01	NA	NA	NovaSeq	100355
LSHTM03-G10	RB24853	good QC, included in analysis	SMC+Rabies vaccine	Burkina Faso	2019-06-19	M	2016-09-01	NA	NA	NovaSeq	97930
LSHTM14-G05	M66773	good QC, included in analysis	SMC+Rabies vaccine	Mali	2022-03-09	F	2016-07-01	NA	NA	NovaSeq	97279
LSHTM14-B12	M51003	good QC, included in analysis	SMC+Rabies vaccine	Mali	2021-12-05	M	2016-08-01	NA	NA	NovaSeq	96849
LSHTM02-F03	RB30027	good QC, included in analysis	SMC+Rabies vaccine	Burkina Faso	2019-06-27	M	2015-11-01	NA	NA	NovaSeq	96138
LSHTM10-A12	RB16611	good QC, included in analysis	SMC+Rabies vaccine	Burkina Faso	2019-06-28	F	2016-11-01	NA	NA	NovaSeq	95207
LSHTM14-E06	M74054	good QC, included in analysis	SMC+Rabies vaccine	Mali	2017-10-01	M	2015-11-01	NA	NA	NovaSeq	95203
LSHTM01-D05	RB19990	good QC, included in analysis	SMC+Rabies vaccine	Burkina Faso	2019-06-28	F	2015-09-01	NA	NA	NovaSeq	95160
LSHTM14-A05	M51095	good QC, included in analysis	SMC+Rabies vaccine	Mali	2017-12-25	M	2016-08-01	NA	NA	NovaSeq	94799
LSHTM09-H07	RB24976	good QC, included in analysis	SMC+Rabies vaccine	Burkina Faso	2021-08-05	M	2016-09-01	NA	NA	NovaSeq	93376
LSHTM02-B01	RB14802	good QC, included in analysis	SMC+Rabies vaccine	Burkina Faso	2019-02-04	F	2015-12-01	NA	NA	NovaSeq	92427
LSHTM02-A03	RB15402	good QC, included in analysis	SMC+Rabies vaccine	Burkina Faso	2019-07-02	M	2015-12-01	NA	NA	NovaSeq	91974
LSHTM14-G04	M80592	good QC, included in analysis	SMC+Rabies vaccine	Mali	2017-12-13	M	2016-06-01	NA	NA	NovaSeq	91013
LSHTM05-B03	RB19916	good QC, included in analysis	SMC+Rabies vaccine	Burkina Faso	2017-12-26	F	2015-09-01	NA	NA	NovaSeq	90979
LSHTM13-G02	M51003	good QC, included in analysis	SMC+Rabies vaccine	Mali	2021-08-12	M	2016-08-01	NA	NA	NovaSeq	90481
LSHTM10-G06	RB37599	good QC, included in analysis	SMC+Rabies vaccine	Burkina Faso	2017-10-01	F	2016-09-01	NA	NA	NovaSeq	88364
LSHTM10-G07	RB39225	good QC, included in analysis	SMC+Rabies vaccine	Burkina Faso	2017-12-22	F	2016-03-01	NA	NA	NovaSeq	88287
LSHTM05-G08	RB22624	good QC, included in analysis	SMC+Rabies vaccine	Burkina Faso	2019-11-11	F	2016-07-01	NA	NA	NovaSeq	88170
LSHTM14-F10	M68048	good QC, included in analysis	SMC+Rabies vaccine	Mali	2017-12-12	F	2015-12-01	NA	NA	NovaSeq	88044
LSHTM10-B03	RB18169	good QC, included in analysis	SMC+Rabies vaccine	Burkina Faso	2019-01-19	M	2016-09-01	NA	NA	NovaSeq	87968
LSHTM05-F10	RB37627	good QC, included in analysis	SMC+Rabies vaccine	Burkina Faso	2017-10-03	F	2016-09-01	NA	NA	NovaSeq	86849
LSHTM10-E09	RB36751	good QC, included in analysis	SMC+Rabies vaccine	Burkina Faso	2019-10-14	M	2015-12-01	NA	NA	NovaSeq	86555
LSHTM09-C10	RB25523	good QC, included in analysis	SMC+Rabies vaccine	Burkina Faso	2021-08-16	M	2016-07-01	NA	NA	NovaSeq	85434
LSHTM13-D12	M74360	good QC, included in analysis	SMC+Rabies vaccine	Mali	2021-11-23	F	2016-06-01	NA	NA	NovaSeq	84542
LSHTM09-H09	RB23154	good QC, included in analysis	SMC+Rabies vaccine	Burkina Faso	2021-06-30	F	2016-06-01	NA	NA	NovaSeq	84304
LSHTM13-G05	M50931	good QC, included in analysis	SMC+Rabies vaccine	Mali	2021-08-14	M	2016-09-01	NA	NA	NovaSeq	83660
LSHTM12-C04	M82716	good QC, included in analysis	SMC+Rabies vaccine	Mali	2021-07-15	F	2016-10-01	NA	NA	NovaSeq	83205
LSHTM07-E10	RB21771	good QC, included in analysis	SMC+Rabies vaccine	Burkina Faso	2021-08-06	F	2016-10-01	NA	NA	NovaSeq	83113
LSHTM06-A03	RB35516	good QC, included in analysis	SMC+Rabies vaccine	Burkina Faso	2019-06-24	F	2016-01-01	NA	NA	NovaSeq	83010
LSHTM03-G08	RB25986	good QC, included in analysis	SMC+Rabies vaccine	Burkina Faso	2019-09-05	M	2016-06-01	NA	NA	NovaSeq	82599
LSHTM02-E09	RB26519	good QC, included in analysis	SMC+Rabies vaccine	Burkina Faso	2019-02-28	M	2016-10-01	NA	NA	NovaSeq	82498
LSHTM14-D12	M91687	good QC, included in analysis	SMC+Rabies vaccine	Mali	2021-10-14	M	2016-10-01	NA	NA	NovaSeq	81991
LSHTM10-A01	RB21084	good QC, included in analysis	SMC+Rabies vaccine	Burkina Faso	2019-06-22	M	2015-11-01	NA	NA	NovaSeq	81883
LSHTM11-E02	M54149	good QC, included in analysis	SMC+Rabies vaccine	Mali	2017-12-14	M	2016-03-01	NA	NA	NovaSeq	81142
LSHTM02-H02	RB31485	good QC, included in analysis	SMC+Rabies vaccine	Burkina Faso	2019-09-06	M	2015-11-01	NA	NA	NovaSeq	80332
LSHTM10-E10	RB37206	good QC, included in analysis	SMC+Rabies vaccine	Burkina Faso	2019-09-08	M	2015-09-01	NA	NA	NovaSeq	78880
LSHTM07-A10	RB11607	good QC, included in analysis	SMC+Rabies vaccine	Burkina Faso	2021-12-14	F	2016-06-01	NA	NA	NovaSeq	78244
LSHTM16-H10	M51377	good QC, included in analysis	SMC+Rabies vaccine	Mali	2017-12-12	M	2016-04-01	NA	NA	NovaSeq	77468
LSHTM07-A08	RB10571	good QC, included in analysis	SMC+Rabies vaccine	Burkina Faso	2021-07-06	F	2016-10-01	NA	NA	NovaSeq	77222
LSHTM14-H06	M50868	good QC, included in analysis	SMC+Rabies vaccine	Mali	2022-02-18	M	2016-09-01	NA	NA	NovaSeq	76463
LSHTM05-E04	RB40147	good QC, included in analysis	SMC+Rabies vaccine	Burkina Faso	2017-09-29	M	2015-11-01	NA	NA	NovaSeq	76187
LSHTM01-G07	RB29370	good QC, included in analysis	SMC+Rabies vaccine	Burkina Faso	2017-12-22	M	2016-04-01	NA	NA	NovaSeq	76099
LSHTM17-F02	M53798	good QC, included in analysis	SMC+Rabies vaccine	Mali	2018-01-06	F	2016-03-01	NA	NA	NovaSeq	75284
LSHTM10-A07	RB18453	good QC, included in analysis	SMC+Rabies vaccine	Burkina Faso	2019-03-11	M	2016-08-01	NA	NA	NovaSeq	74709
LSHTM08-A02	RB10284	removed due to contamination on plate	SMC+Rabies vaccine	Burkina Faso	2021-07-13	F	2016-10-01	NA	NA	NovaSeq	74140
LSHTM03-E07	RB40318	good QC, included in analysis	SMC+Rabies vaccine	Burkina Faso	2019-03-19	M	2015-09-01	NA	NA	NovaSeq	73671
LSHTM03-B12	RB15791	good QC, included in analysis	SMC+Rabies vaccine	Burkina Faso	2019-08-08	M	2016-03-01	NA	NA	NovaSeq	72058
LSHTM02-B07	RB15653	good QC, included in analysis	SMC+Rabies vaccine	Burkina Faso	2019-11-04	M	2016-04-01	NA	NA	NovaSeq	71855
LSHTM13-E12	M53514	good QC, included in analysis	SMC+Rabies vaccine	Mali	2021-11-18	M	2016-07-01	NA	NA	NovaSeq	70911
LSHTM12-C08	M69545	good QC, included in analysis	SMC+Rabies vaccine	Mali	2021-08-17	M	2016-06-01	NA	NA	NovaSeq	70683
LSHTM14-A07	M53148	good QC, included in analysis	SMC+Rabies vaccine	Mali	2021-11-18	F	2016-06-01	NA	NA	NovaSeq	70553
LSHTM02-B12	RB10897	good QC, included in analysis	SMC+Rabies vaccine	Burkina Faso	2019-11-14	F	2016-09-01	NA	NA	NovaSeq	69351
LSHTM09-B05	RB17140	good QC, included in analysis	SMC+Rabies vaccine	Burkina Faso	2021-05-30	F	2016-07-01	NA	NA	NovaSeq	69225
LSHTM08-B04	RB38545	removed due to contamination on plate	SMC+Rabies vaccine	Burkina Faso	2021-07-08	M	2016-09-01	NA	NA	NovaSeq	68759
LSHTM17-D04	M81763	good QC, included in analysis	SMC+Rabies vaccine	Mali	2021-11-15	F	2016-10-01	NA	NA	NovaSeq	68362
LSHTM04-C08	RB20560	good QC, included in analysis	SMC+Rabies vaccine	Burkina Faso	2019-08-29	M	2016-02-01	NA	NA	NovaSeq	68061
LSHTM12-D01	M73462	good QC, included in analysis	SMC+Rabies vaccine	Mali	2017-12-03	M	2016-10-01	NA	NA	NovaSeq	67198
LSHTM16-E05	M80592	good QC, included in analysis	SMC+Rabies vaccine	Mali	2021-11-10	M	2016-06-01	NA	NA	NovaSeq	66676
LSHTM03-C11	RB15714	good QC, included in analysis	SMC+Rabies vaccine	Burkina Faso	2019-09-04	M	2016-03-01	NA	NA	NovaSeq	66187
LSHTM14-C09	M91687	good QC, included in analysis	SMC+Rabies vaccine	Mali	2021-11-12	M	2016-10-01	NA	NA	NovaSeq	65710
LSHTM08-E02	RB32766	removed due to contamination on plate	SMC+Rabies vaccine	Burkina Faso	2021-07-03	F	2016-08-01	NA	NA	NovaSeq	65474
LSHTM16-B08	M70391	good QC, included in analysis	SMC+Rabies vaccine	Mali	2017-10-23	F	2016-06-01	NA	NA	NovaSeq	65425
LSHTM07-B09	RB12165	good QC, included in analysis	SMC+Rabies vaccine	Burkina Faso	2021-07-13	M	2016-11-01	NA	NA	NovaSeq	65054
LSHTM04-G08	RB32036	good QC, included in analysis	SMC+Rabies vaccine	Burkina Faso	2019-06-16	M	2015-09-01	NA	NA	NovaSeq	64880
LSHTM15-D02	M78796	good QC, included in analysis	SMC+Rabies vaccine	Mali	2017-10-03	F	2016-08-01	NA	NA	NovaSeq	64835
LSHTM14-H03	M82396	good QC, included in analysis	SMC+Rabies vaccine	Mali	2017-10-16	F	2015-12-01	NA	NA	NovaSeq	64813
LSHTM14-C06	M75941	good QC, included in analysis	SMC+Rabies vaccine	Mali	2021-11-20	M	2016-08-01	NA	NA	NovaSeq	64541
LSHTM01-C07	RB11672	good QC, included in analysis	SMC+Rabies vaccine	Burkina Faso	2019-09-19	F	2016-05-01	NA	NA	NovaSeq	64477
LSHTM03-F11	RB38641	good QC, included in analysis	SMC+Rabies vaccine	Burkina Faso	2019-01-24	M	2016-08-01	NA	NA	NovaSeq	63824
LSHTM03-F09	RB37341	good QC, included in analysis	SMC+Rabies vaccine	Burkina Faso	2019-10-07	F	2016-10-01	NA	NA	NovaSeq	63678
LSHTM04-C07	RB20601	good QC, included in analysis	SMC+Rabies vaccine	Burkina Faso	2019-11-14	M	2016-02-01	NA	NA	NovaSeq	63572
LSHTM02-E03	RB27401	good QC, included in analysis	SMC+Rabies vaccine	Burkina Faso	2019-10-03	F	2016-01-01	NA	NA	NovaSeq	63370
LSHTM05-F12	RB39650	good QC, included in analysis	SMC+Rabies vaccine	Burkina Faso	2017-09-27	F	2015-11-01	NA	NA	NovaSeq	62559
LSHTM03-G05	RB29317	good QC, included in analysis	SMC+Rabies vaccine	Burkina Faso	2019-07-02	F	2015-09-01	NA	NA	NovaSeq	61800
LSHTM04-B07	RB38600	good QC, included in analysis	SMC+Rabies vaccine	Burkina Faso	2019-09-05	M	2016-09-01	NA	NA	NovaSeq	61749
LSHTM13-B09	M50081	good QC, included in analysis	SMC+Rabies vaccine	Mali	2021-10-14	F	2016-10-01	NA	NA	NovaSeq	61252
LSHTM09-G01	RB32418	good QC, included in analysis	SMC+Rabies vaccine	Burkina Faso	2021-10-05	F	2016-10-01	NA	NA	NovaSeq	61063
LSHTM15-C03	M51003	good QC, included in analysis	SMC+Rabies vaccine	Mali	2021-06-23	M	2016-08-01	NA	NA	NovaSeq	60954
LSHTM06-E09	RB18054	good QC, included in analysis	SMC+Rabies vaccine	Burkina Faso	2019-07-30	M	2016-10-01	NA	NA	NovaSeq	60459
LSHTM06-B03	RB35569	good QC, included in analysis	SMC+Rabies vaccine	Burkina Faso	2019-03-07	F	2016-01-01	NA	NA	NovaSeq	60176
LSHTM03-H10	RB24390	good QC, included in analysis	SMC+Rabies vaccine	Burkina Faso	2019-07-03	M	2016-10-01	NA	NA	NovaSeq	59668
LSHTM05-G02	RB30263	good QC, included in analysis	SMC+Rabies vaccine	Burkina Faso	2019-09-28	M	2015-09-01	NA	NA	NovaSeq	59600
LSHTM01-H08	RB21393	good QC, included in analysis	SMC+Rabies vaccine	Burkina Faso	2017-09-27	M	2015-09-01	NA	NA	NovaSeq	58682
LSHTM08-F05	RB32793	removed due to contamination on plate	SMC+Rabies vaccine	Burkina Faso	2021-06-28	F	2016-08-01	NA	NA	NovaSeq	58662
LSHTM16-H07	M51667	good QC, included in analysis	SMC+Rabies vaccine	Mali	2017-11-06	F	2015-10-01	NA	NA	NovaSeq	58302
LSHTM05-C04	RB32933	good QC, included in analysis	SMC+Rabies vaccine	Burkina Faso	2017-12-19	F	2016-07-01	NA	NA	NovaSeq	57790
LSHTM12-B08	M82568	good QC, included in analysis	SMC+Rabies vaccine	Mali	2021-10-18	F	2016-06-01	NA	NA	NovaSeq	57582
LSHTM03-D03	RB13436	good QC, included in analysis	SMC+Rabies vaccine	Burkina Faso	2019-11-21	M	2016-05-01	NA	NA	NovaSeq	57517
LSHTM16-D04	M52869	good QC, included in analysis	SMC+Rabies vaccine	Mali	2021-07-16	F	2016-11-01	NA	NA	NovaSeq	57102
LSHTM15-F04	M53270	good QC, included in analysis	SMC+Rabies vaccine	Mali	2017-10-19	M	2016-11-01	NA	NA	NovaSeq	56790
LSHTM12-B03	M53749	good QC, included in analysis	SMC+Rabies vaccine	Mali	2021-10-13	M	2016-10-01	NA	NA	NovaSeq	56767
LSHTM14-G11	M54368	good QC, included in analysis	SMC+Rabies vaccine	Mali	2017-12-12	F	2016-10-01	NA	NA	NovaSeq	56093
LSHTM09-F09	RB26519	good QC, included in analysis	SMC+Rabies vaccine	Burkina Faso	2021-07-03	M	2016-10-01	NA	NA	NovaSeq	55595
LSHTM14-G06	M63951	good QC, included in analysis	SMC+Rabies vaccine	Mali	2021-11-23	M	2016-06-01	NA	NA	NovaSeq	54937
LSHTM03-A07	RB11720	good QC, included in analysis	SMC+Rabies vaccine	Burkina Faso	2019-11-14	F	2016-05-01	NA	NA	NovaSeq	54512
LSHTM12-C05	M81033	good QC, included in analysis	SMC+Rabies vaccine	Mali	2017-12-16	M	2016-03-01	NA	NA	NovaSeq	54074
LSHTM05-G05	RB22416	good QC, included in analysis	SMC+Rabies vaccine	Burkina Faso	2019-11-12	F	2016-08-01	NA	NA	NovaSeq	54059
LSHTM08-A11	RB37781	removed due to contamination on plate	SMC+Rabies vaccine	Burkina Faso	2021-10-08	F	2016-08-01	NA	NA	NovaSeq	53966
LSHTM10-E08	RB33549	good QC, included in analysis	SMC+Rabies vaccine	Burkina Faso	2019-02-16	M	2016-11-01	NA	NA	NovaSeq	53727
LSHTM13-F04	M81843	good QC, included in analysis	SMC+Rabies vaccine	Mali	2021-12-17	M	2016-11-01	NA	NA	NovaSeq	52862
LSHTM07-F04	RB23690	good QC, included in analysis	SMC+Rabies vaccine	Burkina Faso	2021-06-25	F	2016-08-01	NA	NA	NovaSeq	52787
LSHTM04-A08	RB40345	good QC, included in analysis	SMC+Rabies vaccine	Burkina Faso	2019-10-23	M	2015-09-01	NA	NA	NovaSeq	52486
LSHTM14-E09	M53806	good QC, included in analysis	SMC+Rabies vaccine	Mali	2017-12-23	F	2016-03-01	NA	NA	NovaSeq	52482
LSHTM05-H03	RB25559	good QC, included in analysis	SMC+Rabies vaccine	Burkina Faso	2019-01-18	M	2016-07-01	NA	NA	NovaSeq	52283
LSHTM15-D04	M53035	good QC, included in analysis	SMC+Rabies vaccine	Mali	2017-12-18	F	2016-08-01	NA	NA	NovaSeq	52252
LSHTM12-C02	M53422	good QC, included in analysis	SMC+Rabies vaccine	Mali	2021-09-05	M	2016-09-01	NA	NA	NovaSeq	52230
LSHTM04-E07	RB31678	good QC, included in analysis	SMC+Rabies vaccine	Burkina Faso	2019-08-04	M	2015-10-01	NA	NA	NovaSeq	52130
LSHTM08-A01	RB22811	removed due to contamination on plate	SMC+Rabies vaccine	Burkina Faso	2021-08-06	F	2016-07-01	NA	NA	NovaSeq	51775
LSHTM15-C11	M97834	good QC, included in analysis	SMC+Rabies vaccine	Mali	2021-12-09	M	2016-08-01	NA	NA	NovaSeq	51673
LSHTM13-D11	M53296	good QC, included in analysis	SMC+Rabies vaccine	Mali	2017-12-25	M	2016-11-01	NA	NA	NovaSeq	51514
LSHTM15-F10	M65619	good QC, included in analysis	SMC+Rabies vaccine	Mali	2021-06-15	M	2016-06-01	NA	NA	NovaSeq	51412
LSHTM04-F02	RB22490	good QC, included in analysis	SMC+Rabies vaccine	Burkina Faso	2019-08-05	F	2016-08-01	NA	NA	NovaSeq	51393
LSHTM17-D11	M91687	good QC, included in analysis	SMC+Rabies vaccine	Mali	2021-12-30	M	2016-10-01	NA	NA	NovaSeq	51182
LSHTM01-F05	RB10004	good QC, included in analysis	SMC+Rabies vaccine	Burkina Faso	2019-10-09	F	2016-11-01	NA	NA	NovaSeq	50858
LSHTM16-A11	M76252	good QC, included in analysis	SMC+Rabies vaccine	Mali	2021-11-30	M	2016-06-01	NA	NA	NovaSeq	50582
LSHTM05-C11	RB32933	good QC, included in analysis	SMC+Rabies vaccine	Burkina Faso	2017-11-22	F	2016-07-01	NA	NA	NovaSeq	50560
LSHTM10-C03	RB33775	good QC, included in analysis	SMC+Rabies vaccine	Burkina Faso	2021-08-31	M	2016-10-01	NA	NA	NovaSeq	50234
LSHTM04-G11	RB24620	good QC, included in analysis	SMC+Rabies vaccine	Burkina Faso	2019-06-14	M	2016-10-01	NA	NA	NovaSeq	50018
LSHTM08-D09	RB32382	removed due to contamination on plate	SMC+Rabies vaccine	Burkina Faso	2021-07-03	F	2016-10-01	NA	NA	NovaSeq	49940
LSHTM16-D12	M68706	good QC, included in analysis	SMC+Rabies vaccine	Mali	2017-12-02	M	2015-12-01	NA	NA	NovaSeq	49499
LSHTM07-D10	RB25461	good QC, included in analysis	SMC+Rabies vaccine	Burkina Faso	2021-07-11	M	2016-08-01	NA	NA	NovaSeq	49176
LSHTM03-A01	RB30351	good QC, included in analysis	SMC+Rabies vaccine	Burkina Faso	2019-08-25	M	2015-09-01	NA	NA	NovaSeq	48466
LSHTM03-G03	RB23485	good QC, included in analysis	SMC+Rabies vaccine	Burkina Faso	2019-06-27	F	2016-05-01	NA	NA	NovaSeq	48466
LSHTM04-D02	RB17918	good QC, included in analysis	SMC+Rabies vaccine	Burkina Faso	2019-01-13	M	2016-11-01	NA	NA	NovaSeq	48438
LSHTM06-A09	RB37206	good QC, included in analysis	SMC+Rabies vaccine	Burkina Faso	2019-01-23	M	2015-09-01	NA	NA	NovaSeq	48032
LSHTM03-G11	RB26426	good QC, included in analysis	SMC+Rabies vaccine	Burkina Faso	2019-11-10	M	2016-05-01	NA	NA	NovaSeq	47526
LSHTM07-A01	RB13388	good QC, included in analysis	SMC+Rabies vaccine	Burkina Faso	2021-08-07	M	2016-06-01	NA	NA	NovaSeq	47130
LSHTM12-F03	M82769	good QC, included in analysis	SMC+Rabies vaccine	Mali	2021-11-12	F	2016-08-01	NA	NA	NovaSeq	46934
LSHTM14-D02	M75586	good QC, included in analysis	SMC+Rabies vaccine	Mali	2021-10-09	F	2016-07-01	NA	NA	NovaSeq	46814
LSHTM09-F08	RB24783	good QC, included in analysis	SMC+Rabies vaccine	Burkina Faso	2021-10-20	M	2016-09-01	NA	NA	NovaSeq	46777
LSHTM05-H10	RB28826	good QC, included in analysis	SMC+Rabies vaccine	Burkina Faso	2019-01-09	F	2015-12-01	NA	NA	NovaSeq	46682
LSHTM07-G11	RB17140	good QC, included in analysis	SMC+Rabies vaccine	Burkina Faso	2021-12-15	F	2016-07-01	NA	NA	NovaSeq	46633
LSHTM06-B10	RB33775	good QC, included in analysis	SMC+Rabies vaccine	Burkina Faso	2019-07-04	M	2016-10-01	NA	NA	NovaSeq	46218
LSHTM12-C12	M81033	good QC, included in analysis	SMC+Rabies vaccine	Mali	2018-01-02	M	2016-03-01	NA	NA	NovaSeq	45804
LSHTM03-G06	RB24586	good QC, included in analysis	SMC+Rabies vaccine	Burkina Faso	2019-06-22	M	2016-10-01	NA	NA	NovaSeq	45632
LSHTM05-E06	RB37376	good QC, included in analysis	SMC+Rabies vaccine	Burkina Faso	2017-09-30	F	2016-10-01	NA	NA	NovaSeq	45335
LSHTM11-B04	M51925	good QC, included in analysis	SMC+Rabies vaccine	Mali	2017-11-23	F	2015-11-01	NA	NA	NovaSeq	45319
LSHTM16-G05	M72361	good QC, included in analysis	SMC+Rabies vaccine	Mali	2017-12-05	F	2016-06-01	NA	NA	NovaSeq	44663
LSHTM16-G07	M63605	good QC, included in analysis	SMC+Rabies vaccine	Mali	2021-10-18	M	2016-08-01	NA	NA	NovaSeq	44640
LSHTM17-F01	M50775	good QC, included in analysis	SMC+Rabies vaccine	Mali	2021-11-16	M	2016-10-01	NA	NA	NovaSeq	44543
LSHTM05-B01	RB19817	good QC, included in analysis	SMC+Rabies vaccine	Burkina Faso	2017-09-16	F	2015-10-01	NA	NA	NovaSeq	44134
LSHTM15-B06	M78688	good QC, included in analysis	SMC+Rabies vaccine	Mali	2017-10-17	M	2015-11-01	NA	NA	NovaSeq	43840
LSHTM06-F11	RB14802	good QC, included in analysis	SMC+Rabies vaccine	Burkina Faso	2017-12-24	F	2015-12-01	NA	NA	NovaSeq	42997
LSHTM03-A10	RB16439	good QC, included in analysis	SMC+Rabies vaccine	Burkina Faso	2019-07-01	M	2015-09-01	NA	NA	NovaSeq	42934
LSHTM15-C04	M50775	good QC, included in analysis	SMC+Rabies vaccine	Mali	2021-08-31	M	2016-10-01	NA	NA	NovaSeq	42845
LSHTM14-E04	M51925	good QC, included in analysis	SMC+Rabies vaccine	Mali	2017-12-12	F	2015-11-01	NA	NA	NovaSeq	42143
LSHTM10-A06	RB19658	good QC, included in analysis	SMC+Rabies vaccine	Burkina Faso	2019-06-16	F	2015-11-01	NA	NA	NovaSeq	41381
LSHTM16-D07	M53586	good QC, included in analysis	SMC+Rabies vaccine	Mali	2021-11-05	M	2016-06-01	NA	NA	NovaSeq	40755
LSHTM05-C08	RB33469	good QC, included in analysis	SMC+Rabies vaccine	Burkina Faso	2017-11-15	M	2016-11-01	NA	NA	NovaSeq	40427
LSHTM10-B04	RB18727	good QC, included in analysis	SMC+Rabies vaccine	Burkina Faso	2019-06-10	M	2016-05-01	NA	NA	NovaSeq	40316
LSHTM16-A10	M53148	good QC, included in analysis	SMC+Rabies vaccine	Mali	2021-09-08	F	2016-06-01	NA	NA	NovaSeq	40144
LSHTM13-G12	M50032	good QC, included in analysis	SMC+Rabies vaccine	Mali	2017-10-11	F	2016-11-01	NA	NA	NovaSeq	39912
LSHTM14-C03	M67974	good QC, included in analysis	SMC+Rabies vaccine	Mali	2017-12-03	F	2016-01-01	NA	NA	NovaSeq	39661
LSHTM08-C11	RB33322	removed due to contamination on plate	SMC+Rabies vaccine	Burkina Faso	2021-06-02	F	2016-09-01	NA	NA	NovaSeq	39652
LSHTM12-C09	M81763	good QC, included in analysis	SMC+Rabies vaccine	Mali	2021-10-12	F	2016-10-01	NA	NA	NovaSeq	39204
LSHTM05-H12	RB24783	good QC, included in analysis	SMC+Rabies vaccine	Burkina Faso	2019-10-10	M	2016-09-01	NA	NA	NovaSeq	39185
LSHTM08-F04	RB34186	removed due to contamination on plate	SMC+Rabies vaccine	Burkina Faso	2021-10-26	M	2016-07-01	NA	NA	NovaSeq	39174
LSHTM01-E12	RB13862	good QC, included in analysis	SMC+Rabies vaccine	Burkina Faso	2019-09-01	F	2016-04-01	NA	NA	NovaSeq	39071
LSHTM15-G11	M65557	good QC, included in analysis	SMC+Rabies vaccine	Mali	2017-08-13	M	2016-07-01	NA	NA	NovaSeq	38578
LSHTM15-D08	M82568	good QC, included in analysis	SMC+Rabies vaccine	Mali	2021-09-13	F	2016-06-01	NA	NA	NovaSeq	37645
LSHTM09-A10	RB17297	good QC, included in analysis	SMC+Rabies vaccine	Burkina Faso	2021-01-11	F	2016-06-01	NA	NA	NovaSeq	37341
LSHTM11-E05	M50868	good QC, included in analysis	SMC+Rabies vaccine	Mali	2021-07-06	M	2016-09-01	NA	NA	NovaSeq	36931
LSHTM02-E10	RB26404	good QC, included in analysis	SMC+Rabies vaccine	Burkina Faso	2019-02-06	M	2016-05-01	NA	NA	NovaSeq	36559
LSHTM10-A02	RB20688	good QC, included in analysis	SMC+Rabies vaccine	Burkina Faso	2019-06-25	M	2016-02-01	NA	NA	NovaSeq	36394
LSHTM10-F12	RB36046	good QC, included in analysis	SMC+Rabies vaccine	Burkina Faso	2019-10-27	M	2016-03-01	NA	NA	NovaSeq	36340
LSHTM15-F02	M70347	good QC, included in analysis	SMC+Rabies vaccine	Mali	2017-09-12	F	2016-08-01	NA	NA	NovaSeq	35882
LSHTM04-F08	RB26249	good QC, included in analysis	SMC+Rabies vaccine	Burkina Faso	2019-10-02	M	2016-05-01	NA	NA	NovaSeq	35838
LSHTM06-H04	RB33008	good QC, included in analysis	SMC+Rabies vaccine	Burkina Faso	2019-07-30	F	2016-06-01	NA	NA	NovaSeq	35727
LSHTM17-C01	M54602	good QC, included in analysis	SMC+Rabies vaccine	Mali	2021-12-04	M	2016-09-01	NA	NA	NovaSeq	35719
LSHTM08-G07	RB10284	removed due to contamination on plate	SMC+Rabies vaccine	Burkina Faso	2021-12-13	F	2016-10-01	NA	NA	NovaSeq	35415
LSHTM03-C06	RB13746	good QC, included in analysis	SMC+Rabies vaccine	Burkina Faso	2019-09-09	M	2016-04-01	NA	NA	NovaSeq	35380
LSHTM05-F07	RB38920	good QC, included in analysis	SMC+Rabies vaccine	Burkina Faso	2017-10-26	M	2016-05-01	NA	NA	NovaSeq	34991
LSHTM14-H10	M52869	good QC, included in analysis	SMC+Rabies vaccine	Mali	2017-12-23	F	2016-11-01	NA	NA	NovaSeq	34842
LSHTM12-F01	M80592	good QC, included in analysis	SMC+Rabies vaccine	Mali	2021-12-31	M	2016-06-01	NA	NA	NovaSeq	34663
LSHTM15-G07	M80449	good QC, included in analysis	SMC+Rabies vaccine	Mali	2017-12-31	M	2016-02-01	NA	NA	NovaSeq	34620
LSHTM10-C09	RB37206	good QC, included in analysis	SMC+Rabies vaccine	Burkina Faso	2019-02-16	M	2015-09-01	NA	NA	NovaSeq	34523
LSHTM06-F01	RB17297	good QC, included in analysis	SMC+Rabies vaccine	Burkina Faso	2019-03-15	F	2016-06-01	NA	NA	NovaSeq	34110
LSHTM12-E05	M66958	no reads	SMC+Rabies vaccine	Mali	2021-07-01	F	2016-08-01	NA	NA	NovaSeq	33985
LSHTM01-D08	RB19095	good QC, included in analysis	SMC+Rabies vaccine	Burkina Faso	2019-07-06	F	2015-09-01	NA	NA	NovaSeq	33662
LSHTM01-H12	RB30824	good QC, included in analysis	SMC+Rabies vaccine	Burkina Faso	2019-06-12	M	2016-02-01	NA	NA	NovaSeq	33488
LSHTM15-H11	M97868	good QC, included in analysis	SMC+Rabies vaccine	Mali	2021-08-14	M	2016-10-01	NA	NA	NovaSeq	33476
LSHTM15-E12	M53270	good QC, included in analysis	SMC+Rabies vaccine	Mali	2021-10-04	M	2016-11-01	NA	NA	NovaSeq	33415
LSHTM13-H10	M79459	good QC, included in analysis	SMC+Rabies vaccine	Mali	2021-10-30	M	2016-06-01	NA	NA	NovaSeq	33012
LSHTM01-C10	RB19186	good QC, included in analysis	SMC+Rabies vaccine	Burkina Faso	2019-01-07	F	2016-04-01	NA	NA	NovaSeq	32972
LSHTM08-B08	RB38833	removed due to contamination on plate	SMC+Rabies vaccine	Burkina Faso	2021-06-25	M	2016-07-01	NA	NA	NovaSeq	32936
LSHTM05-B07	RB18065	good QC, included in analysis	SMC+Rabies vaccine	Burkina Faso	2017-10-06	M	2016-10-01	NA	NA	NovaSeq	32766
LSHTM07-A06	RB10452	good QC, included in analysis	SMC+Rabies vaccine	Burkina Faso	2021-07-03	F	2016-10-01	NA	NA	NovaSeq	32572
LSHTM15-H09	M74054	good QC, included in analysis	SMC+Rabies vaccine	Mali	2017-10-18	M	2015-11-01	NA	NA	NovaSeq	32557
LSHTM16-C07	M68048	good QC, included in analysis	SMC+Rabies vaccine	Mali	2017-11-24	F	2015-12-01	NA	NA	NovaSeq	32555
LSHTM12-E12	M80739	good QC, included in analysis	SMC+Rabies vaccine	Mali	2021-07-07	F	2016-11-01	NA	NA	NovaSeq	32406
LSHTM08-E09	RB32813	removed due to contamination on plate	SMC+Rabies vaccine	Burkina Faso	2021-06-29	F	2016-08-01	NA	NA	NovaSeq	32374
LSHTM04-E02	RB22803	good QC, included in analysis	SMC+Rabies vaccine	Burkina Faso	2019-11-09	F	2016-07-01	NA	NA	NovaSeq	32314
LSHTM10-B01	RB18453	good QC, included in analysis	SMC+Rabies vaccine	Burkina Faso	2019-06-21	M	2016-08-01	NA	NA	NovaSeq	31856
LSHTM15-A06	M76293	good QC, included in analysis	SMC+Rabies vaccine	Mali	2017-08-23	M	2016-05-01	NA	NA	NovaSeq	31530
LSHTM02-F11	RB30351	good QC, included in analysis	SMC+Rabies vaccine	Burkina Faso	2019-07-31	M	2015-09-01	NA	NA	NovaSeq	31218
LSHTM16-C11	M69612	good QC, included in analysis	SMC+Rabies vaccine	Mali	2021-11-14	M	2016-11-01	NA	NA	NovaSeq	30389
LSHTM09-C03	RB33775	good QC, included in analysis	SMC+Rabies vaccine	Burkina Faso	2021-07-03	M	2016-10-01	NA	NA	NovaSeq	30281
LSHTM06-B09	RB33201	good QC, included in analysis	SMC+Rabies vaccine	Burkina Faso	2019-01-08	F	2016-04-01	NA	NA	NovaSeq	29968
LSHTM15-F09	M63951	good QC, included in analysis	SMC+Rabies vaccine	Mali	2021-10-15	M	2016-06-01	NA	NA	NovaSeq	29908
LSHTM02-G12	RB25793	good QC, included in analysis	SMC+Rabies vaccine	Burkina Faso	2019-01-31	M	2016-06-01	NA	NA	NovaSeq	29798
LSHTM13-D09	M50692	good QC, included in analysis	SMC+Rabies vaccine	Mali	2021-11-18	M	2016-11-01	NA	NA	NovaSeq	29705
LSHTM02-A04	RB16439	good QC, included in analysis	SMC+Rabies vaccine	Burkina Faso	2019-08-05	M	2015-09-01	NA	NA	NovaSeq	28776
LSHTM15-E05	M53384	good QC, included in analysis	SMC+Rabies vaccine	Mali	2021-11-18	M	2016-10-01	NA	NA	NovaSeq	28696
LSHTM04-E10	RB24467	good QC, included in analysis	SMC+Rabies vaccine	Burkina Faso	2019-09-07	M	2016-10-01	NA	NA	NovaSeq	28550
LSHTM16-A09	M67569	good QC, included in analysis	SMC+Rabies vaccine	Mali	2021-04-06	M	2016-06-01	NA	NA	NovaSeq	28543
LSHTM14-F02	M53001	good QC, included in analysis	SMC+Rabies vaccine	Mali	2021-11-10	F	2016-09-01	NA	NA	NovaSeq	28403
LSHTM05-A05	RB18950	good QC, included in analysis	SMC+Rabies vaccine	Burkina Faso	2017-12-23	M	2016-04-01	NA	NA	NovaSeq	28185
LSHTM02-B05	RB16458	good QC, included in analysis	SMC+Rabies vaccine	Burkina Faso	2019-01-11	M	2015-09-01	NA	NA	NovaSeq	28146
LSHTM03-H02	RB30093	no reads	SMC+Rabies vaccine	Burkina Faso	2019-04-04	M	2015-10-01	NA	NA	NovaSeq	28074
LSHTM08-F10	RB25846	removed due to contamination on plate	SMC+Rabies vaccine	Burkina Faso	2021-06-25	M	2016-06-01	NA	NA	NovaSeq	27914
LSHTM04-A02	RB38016	good QC, included in analysis	SMC+Rabies vaccine	Burkina Faso	2019-09-11	F	2016-06-01	NA	NA	NovaSeq	27628
LSHTM04-H11	RB27996	good QC, included in analysis	SMC+Rabies vaccine	Burkina Faso	2019-10-05	F	2016-04-01	NA	NA	NovaSeq	27320
LSHTM08-G01	RB13388	removed due to contamination on plate	SMC+Rabies vaccine	Burkina Faso	2021-07-02	M	2016-06-01	NA	NA	NovaSeq	27241
LSHTM06-G05	RB18406	good QC, included in analysis	SMC+Rabies vaccine	Burkina Faso	2021-10-14	M	2016-08-01	NA	NA	NovaSeq	27151
LSHTM05-E05	RB37560	good QC, included in analysis	SMC+Rabies vaccine	Burkina Faso	2017-11-26	F	2016-09-01	NA	NA	NovaSeq	26889
LSHTM02-B08	RB13257	good QC, included in analysis	SMC+Rabies vaccine	Burkina Faso	2019-09-08	M	2016-06-01	NA	NA	NovaSeq	26595
LSHTM15-E01	M53270	good QC, included in analysis	SMC+Rabies vaccine	Mali	2021-11-14	M	2016-11-01	NA	NA	NovaSeq	26427
LSHTM03-H03	RB23922	good QC, included in analysis	SMC+Rabies vaccine	Burkina Faso	2019-07-16	F	2016-05-01	NA	NA	NovaSeq	26410
LSHTM04-H05	RB26759	good QC, included in analysis	SMC+Rabies vaccine	Burkina Faso	2019-08-05	M	2016-04-01	NA	NA	NovaSeq	26231
LSHTM12-A04	M81224	good QC, included in analysis	SMC+Rabies vaccine	Mali	2021-08-10	M	2016-09-01	NA	NA	NovaSeq	26220
LSHTM16-F02	M75772	good QC, included in analysis	SMC+Rabies vaccine	Mali	2021-11-25	F	2016-06-01	NA	NA	NovaSeq	26025
LSHTM01-H02	RB22425	good QC, included in analysis	SMC+Rabies vaccine	Burkina Faso	2017-12-21	F	2016-08-01	NA	NA	NovaSeq	25191
LSHTM16-E04	M98087	good QC, included in analysis	SMC+Rabies vaccine	Mali	2017-10-11	F	2016-09-01	NA	NA	NovaSeq	25071
LSHTM13-H09	M97868	good QC, included in analysis	SMC+Rabies vaccine	Mali	2021-10-26	M	2016-10-01	NA	NA	NovaSeq	24947
LSHTM05-H01	RB29810	good QC, included in analysis	SMC+Rabies vaccine	Burkina Faso	2019-01-10	M	2016-01-01	NA	NA	NovaSeq	24887
LSHTM14-F07	M67698	good QC, included in analysis	SMC+Rabies vaccine	Mali	2021-11-16	M	2016-10-01	NA	NA	NovaSeq	24706
LSHTM05-G12	RB27401	good QC, included in analysis	SMC+Rabies vaccine	Burkina Faso	2019-01-25	F	2016-01-01	NA	NA	NovaSeq	24434
LSHTM14-F03	M76904	good QC, included in analysis	SMC+Rabies vaccine	Mali	2017-10-19	M	2016-01-01	NA	NA	NovaSeq	24309
LSHTM01-D11	RB21155	good QC, included in analysis	SMC+Rabies vaccine	Burkina Faso	2019-11-11	M	2015-10-01	NA	NA	NovaSeq	24185
LSHTM17-C05	M80659	good QC, included in analysis	SMC+Rabies vaccine	Mali	2017-11-12	M	2016-03-01	NA	NA	NovaSeq	24055
LSHTM10-F11	RB32950	good QC, included in analysis	SMC+Rabies vaccine	Burkina Faso	2019-09-07	F	2016-07-01	NA	NA	NovaSeq	23818
LSHTM04-D11	RB20487	good QC, included in analysis	SMC+Rabies vaccine	Burkina Faso	2019-06-29	M	2016-03-01	NA	NA	NovaSeq	23487
LSHTM08-G10	RB12342	removed due to contamination on plate	SMC+Rabies vaccine	Burkina Faso	2021-07-30	M	2016-10-01	NA	NA	NovaSeq	23396
LSHTM05-A12	RB19776	good QC, included in analysis	SMC+Rabies vaccine	Burkina Faso	2017-09-15	F	2015-10-01	NA	NA	NovaSeq	23340
LSHTM05-E12	RB38767	good QC, included in analysis	SMC+Rabies vaccine	Burkina Faso	2017-11-07	M	2016-07-01	NA	NA	NovaSeq	23300
LSHTM16-C06	M50425	good QC, included in analysis	SMC+Rabies vaccine	Mali	2018-01-05	F	2016-06-01	NA	NA	NovaSeq	23145
LSHTM06-C10	RB31905	good QC, included in analysis	SMC+Rabies vaccine	Burkina Faso	2017-09-17	M	2015-09-01	NA	NA	NovaSeq	23123
LSHTM05-G03	RB22266	good QC, included in analysis	SMC+Rabies vaccine	Burkina Faso	2019-09-30	F	2016-09-01	NA	NA	NovaSeq	23118
LSHTM05-F02	RB40345	good QC, included in analysis	SMC+Rabies vaccine	Burkina Faso	2017-10-03	M	2015-09-01	NA	NA	NovaSeq	22939
LSHTM15-B01	M81954	good QC, included in analysis	SMC+Rabies vaccine	Mali	2017-08-26	F	2016-02-01	NA	NA	NovaSeq	22868
LSHTM03-D04	RB14403	good QC, included in analysis	SMC+Rabies vaccine	Burkina Faso	2019-03-07	F	2016-03-01	NA	NA	NovaSeq	22685
LSHTM04-C04	RB18576	good QC, included in analysis	SMC+Rabies vaccine	Burkina Faso	2019-01-02	M	2016-06-01	NA	NA	NovaSeq	22624
LSHTM15-A11	M80659	good QC, included in analysis	SMC+Rabies vaccine	Mali	2017-09-19	M	2016-03-01	NA	NA	NovaSeq	22197
LSHTM14-B01	M51318	good QC, included in analysis	SMC+Rabies vaccine	Mali	2017-10-20	M	2016-04-01	NA	NA	NovaSeq	21621
LSHTM06-C06	RB35463	good QC, included in analysis	SMC+Rabies vaccine	Burkina Faso	2017-10-27	F	2016-01-01	NA	NA	NovaSeq	21379
LSHTM10-B07	RB18740	good QC, included in analysis	SMC+Rabies vaccine	Burkina Faso	2019-06-12	M	2016-05-01	NA	NA	NovaSeq	21377
LSHTM04-H03	RB22583	good QC, included in analysis	SMC+Rabies vaccine	Burkina Faso	2019-09-06	F	2016-07-01	NA	NA	NovaSeq	21137
LSHTM01-H11	RB26519	good QC, included in analysis	SMC+Rabies vaccine	Burkina Faso	2019-07-03	M	2016-10-01	NA	NA	NovaSeq	21079
LSHTM01-D01	RB17127	good QC, included in analysis	SMC+Rabies vaccine	Burkina Faso	2019-02-08	F	2016-07-01	NA	NA	NovaSeq	21008
LSHTM07-C04	RB33775	good QC, included in analysis	SMC+Rabies vaccine	Burkina Faso	2021-12-13	M	2016-10-01	NA	NA	NovaSeq	20818
LSHTM04-C09	RB17297	good QC, included in analysis	SMC+Rabies vaccine	Burkina Faso	2019-08-31	F	2016-06-01	NA	NA	NovaSeq	20278
LSHTM16-A02	M68929	good QC, included in analysis	SMC+Rabies vaccine	Mali	2017-11-21	M	2016-03-01	NA	NA	NovaSeq	20222
LSHTM03-B09	RB10864	good QC, included in analysis	SMC+Rabies vaccine	Burkina Faso	2019-10-07	F	2016-09-01	NA	NA	NovaSeq	20112
LSHTM04-D10	RB19916	good QC, included in analysis	SMC+Rabies vaccine	Burkina Faso	2019-10-30	F	2015-09-01	NA	NA	NovaSeq	20057
LSHTM13-E05	M53591	good QC, included in analysis	SMC+Rabies vaccine	Mali	2017-12-03	M	2016-06-01	NA	NA	NovaSeq	20020
LSHTM03-A06	RB15879	good QC, included in analysis	SMC+Rabies vaccine	Burkina Faso	2019-01-13	M	2016-02-01	NA	NA	NovaSeq	19889
LSHTM08-B03	RB37869	removed due to contamination on plate	SMC+Rabies vaccine	Burkina Faso	2021-08-12	F	2016-06-01	NA	NA	NovaSeq	19870
LSHTM03-C08	RB12110	good QC, included in analysis	SMC+Rabies vaccine	Burkina Faso	2019-08-03	M	2016-11-01	NA	NA	NovaSeq	19777
LSHTM09-H11	RB16052	good QC, included in analysis	SMC+Rabies vaccine	Burkina Faso	2017-12-14	M	2015-12-01	NA	NA	NovaSeq	19710
LSHTM02-A11	RB11064	good QC, included in analysis	SMC+Rabies vaccine	Burkina Faso	2019-11-12	F	2016-08-01	NA	NA	NovaSeq	19596
LSHTM09-D10	RB23136	good QC, included in analysis	SMC+Rabies vaccine	Burkina Faso	2021-07-11	F	2016-06-01	NA	NA	NovaSeq	19587
LSHTM10-A08	RB18242	good QC, included in analysis	SMC+Rabies vaccine	Burkina Faso	2019-01-23	M	2016-09-01	NA	NA	NovaSeq	19527
LSHTM05-F08	RB39876	good QC, included in analysis	SMC+Rabies vaccine	Burkina Faso	2017-10-29	M	2016-03-01	NA	NA	NovaSeq	19447
LSHTM03-E02	RB39567	good QC, included in analysis	SMC+Rabies vaccine	Burkina Faso	2019-06-30	F	2015-11-01	NA	NA	NovaSeq	19399
LSHTM14-E01	M54517	good QC, included in analysis	SMC+Rabies vaccine	Mali	2021-12-17	F	2016-06-01	NA	NA	NovaSeq	19284
LSHTM09-A01	RB33775	good QC, included in analysis	SMC+Rabies vaccine	Burkina Faso	2021-08-10	M	2016-10-01	NA	NA	NovaSeq	19006
LSHTM15-H10	M52869	good QC, included in analysis	SMC+Rabies vaccine	Mali	2021-10-14	F	2016-11-01	NA	NA	NovaSeq	18824
LSHTM08-F06	RB33358	removed due to contamination on plate	SMC+Rabies vaccine	Burkina Faso	2021-07-01	F	2016-06-01	NA	NA	NovaSeq	18820
LSHTM13-A09	M54555	good QC, included in analysis	SMC+Rabies vaccine	Mali	2021-07-02	F	2016-08-01	NA	NA	NovaSeq	18626
LSHTM05-H09	RB26128	good QC, included in analysis	SMC+Rabies vaccine	Burkina Faso	2019-01-13	M	2016-06-01	NA	NA	NovaSeq	18581
LSHTM02-E08	RB25559	good QC, included in analysis	SMC+Rabies vaccine	Burkina Faso	2019-03-01	M	2016-07-01	NA	NA	NovaSeq	18476
LSHTM07-C07	RB34095	good QC, included in analysis	SMC+Rabies vaccine	Burkina Faso	2021-10-06	M	2016-08-01	NA	NA	NovaSeq	18466
LSHTM10-G10	RB37376	good QC, included in analysis	SMC+Rabies vaccine	Burkina Faso	2017-10-02	F	2016-10-01	NA	NA	NovaSeq	18190
LSHTM14-F04	M50931	good QC, included in analysis	SMC+Rabies vaccine	Mali	2017-12-16	M	2016-09-01	NA	NA	NovaSeq	18121
LSHTM01-F01	RB10864	good QC, included in analysis	SMC+Rabies vaccine	Burkina Faso	2019-09-05	F	2016-09-01	NA	NA	NovaSeq	18112
LSHTM12-D03	M50032	good QC, included in analysis	SMC+Rabies vaccine	Mali	2017-11-20	F	2016-11-01	NA	NA	NovaSeq	17964
LSHTM09-C11	RB25846	good QC, included in analysis	SMC+Rabies vaccine	Burkina Faso	2021-08-10	M	2016-06-01	NA	NA	NovaSeq	17584
LSHTM03-C03	RB12183	good QC, included in analysis	SMC+Rabies vaccine	Burkina Faso	2019-08-02	M	2016-11-01	NA	NA	NovaSeq	17555
LSHTM02-G05	RB31250	good QC, included in analysis	SMC+Rabies vaccine	Burkina Faso	2019-03-03	M	2015-12-01	NA	NA	NovaSeq	17537
LSHTM13-H08	M68216	good QC, included in analysis	SMC+Rabies vaccine	Mali	2018-01-04	F	2016-04-01	NA	NA	NovaSeq	17100
LSHTM16-E10	M73883	good QC, included in analysis	SMC+Rabies vaccine	Mali	2017-12-14	M	2016-03-01	NA	NA	NovaSeq	17097
LSHTM10-D01	RB17005	good QC, included in analysis	SMC+Rabies vaccine	Burkina Faso	2019-11-18	F	2016-09-01	NA	NA	NovaSeq	16447
LSHTM02-E06	RB23438	good QC, included in analysis	SMC+Rabies vaccine	Burkina Faso	2019-10-05	F	2016-05-01	NA	NA	NovaSeq	16416
LSHTM02-E07	RB25727	good QC, included in analysis	SMC+Rabies vaccine	Burkina Faso	2019-08-19	M	2016-07-01	NA	NA	NovaSeq	16148
LSHTM04-H04	RB24027	good QC, included in analysis	SMC+Rabies vaccine	Burkina Faso	2019-01-29	F	2016-04-01	NA	NA	NovaSeq	16136
LSHTM12-E08	M97868	good QC, included in analysis	SMC+Rabies vaccine	Mali	2021-07-28	M	2016-10-01	NA	NA	NovaSeq	16037
LSHTM06-A10	RB32950	good QC, included in analysis	SMC+Rabies vaccine	Burkina Faso	2019-06-21	F	2016-07-01	NA	NA	NovaSeq	16020
LSHTM01-E03	RB15490	good QC, included in analysis	SMC+Rabies vaccine	Burkina Faso	2019-01-26	M	2015-10-01	NA	NA	NovaSeq	16013
LSHTM10-E04	RB33775	good QC, included in analysis	SMC+Rabies vaccine	Burkina Faso	2019-08-07	M	2016-10-01	NA	NA	NovaSeq	16000
LSHTM08-C02	RB33775	removed due to contamination on plate	SMC+Rabies vaccine	Burkina Faso	2021-09-21	M	2016-10-01	NA	NA	NovaSeq	15971
LSHTM08-A07	RB37487	removed due to contamination on plate	SMC+Rabies vaccine	Burkina Faso	2021-12-09	F	2016-09-01	NA	NA	NovaSeq	15952
LSHTM13-E06	M52825	good QC, included in analysis	SMC+Rabies vaccine	Mali	2017-08-02	M	2015-10-01	NA	NA	NovaSeq	15767
LSHTM13-D02	M76931	good QC, included in analysis	SMC+Rabies vaccine	Mali	2017-09-19	M	2015-12-01	NA	NA	NovaSeq	15637
LSHTM14-E08	M54368	good QC, included in analysis	SMC+Rabies vaccine	Mali	2018-01-01	F	2016-10-01	NA	NA	NovaSeq	15606
LSHTM10-D11	RB33549	good QC, included in analysis	SMC+Rabies vaccine	Burkina Faso	2019-01-20	M	2016-11-01	NA	NA	NovaSeq	15116
LSHTM16-B03	M66773	good QC, included in analysis	SMC+Rabies vaccine	Mali	2021-10-19	F	2016-07-01	NA	NA	NovaSeq	14976
LSHTM14-G03	M51095	good QC, included in analysis	SMC+Rabies vaccine	Mali	2021-12-14	M	2016-08-01	NA	NA	NovaSeq	14948
LSHTM01-D04	RB19068	good QC, included in analysis	SMC+Rabies vaccine	Burkina Faso	2019-06-09	F	2015-11-01	NA	NA	NovaSeq	14876
LSHTM02-A07	RB12971	good QC, included in analysis	SMC+Rabies vaccine	Burkina Faso	2019-08-05	M	2016-08-01	NA	NA	NovaSeq	14770
LSHTM10-F01	RB18500	good QC, included in analysis	SMC+Rabies vaccine	Burkina Faso	2019-07-10	M	2016-07-01	NA	NA	NovaSeq	14683
LSHTM02-F04	RB26519	good QC, included in analysis	SMC+Rabies vaccine	Burkina Faso	2019-07-29	M	2016-10-01	NA	NA	NovaSeq	14400
LSHTM03-H08	RB22008	good QC, included in analysis	SMC+Rabies vaccine	Burkina Faso	2019-06-17	F	2016-09-01	NA	NA	NovaSeq	14399
LSHTM09-B12	RB34377	good QC, included in analysis	SMC+Rabies vaccine	Burkina Faso	2019-08-09	M	2016-06-01	NA	NA	NovaSeq	14122
LSHTM06-F05	RB29953	good QC, included in analysis	SMC+Rabies vaccine	Burkina Faso	2019-06-21	M	2015-12-01	NA	NA	NovaSeq	13994
LSHTM01-D09	RB18453	good QC, included in analysis	SMC+Rabies vaccine	Burkina Faso	2019-08-30	M	2016-08-01	NA	NA	NovaSeq	13962
LSHTM04-E01	RB23250	good QC, included in analysis	SMC+Rabies vaccine	Burkina Faso	2019-03-06	F	2016-05-01	NA	NA	NovaSeq	13594
LSHTM06-A12	RB33081	good QC, included in analysis	SMC+Rabies vaccine	Burkina Faso	2019-01-11	F	2016-05-01	NA	NA	NovaSeq	13594
LSHTM04-A04	RB38833	good QC, included in analysis	SMC+Rabies vaccine	Burkina Faso	2019-03-20	M	2016-07-01	NA	NA	NovaSeq	13518
LSHTM02-A06	RB15714	good QC, included in analysis	SMC+Rabies vaccine	Burkina Faso	2019-10-08	M	2016-03-01	NA	NA	NovaSeq	13308
LSHTM03-G02	RB24830	good QC, included in analysis	SMC+Rabies vaccine	Burkina Faso	2019-07-03	M	2016-09-01	NA	NA	NovaSeq	13304
LSHTM02-A09	RB13051	good QC, included in analysis	SMC+Rabies vaccine	Burkina Faso	2019-10-08	M	2016-07-01	NA	NA	NovaSeq	13117
LSHTM07-C02	RB32477	good QC, included in analysis	SMC+Rabies vaccine	Burkina Faso	2019-03-06	F	2016-09-01	NA	NA	NovaSeq	13037
LSHTM06-C04	RB38833	good QC, included in analysis	SMC+Rabies vaccine	Burkina Faso	2019-08-08	M	2016-07-01	NA	NA	NovaSeq	12910
LSHTM16-B12	M50425	good QC, included in analysis	SMC+Rabies vaccine	Mali	2017-12-15	F	2016-06-01	NA	NA	NovaSeq	12834
LSHTM04-F07	RB26863	good QC, included in analysis	SMC+Rabies vaccine	Burkina Faso	2019-08-05	M	2016-04-01	NA	NA	NovaSeq	12725
LSHTM04-H10	RB23311	good QC, included in analysis	SMC+Rabies vaccine	Burkina Faso	2019-11-09	F	2016-05-01	NA	NA	NovaSeq	12494
LSHTM05-D10	RB35280	good QC, included in analysis	SMC+Rabies vaccine	Burkina Faso	2017-11-15	F	2015-09-01	NA	NA	NovaSeq	12372
LSHTM06-B05	RB33554	good QC, included in analysis	SMC+Rabies vaccine	Burkina Faso	2019-11-03	M	2016-11-01	NA	NA	NovaSeq	12365
LSHTM10-C05	RB36751	good QC, included in analysis	SMC+Rabies vaccine	Burkina Faso	2019-07-08	M	2015-12-01	NA	NA	NovaSeq	12236
LSHTM05-A08	RB18242	good QC, included in analysis	SMC+Rabies vaccine	Burkina Faso	2017-12-26	M	2016-09-01	NA	NA	NovaSeq	12168
LSHTM14-E02	M63457	good QC, included in analysis	SMC+Rabies vaccine	Mali	2021-10-04	M	2016-11-01	NA	NA	NovaSeq	12142
LSHTM02-E01	RB25287	good QC, included in analysis	SMC+Rabies vaccine	Burkina Faso	2019-06-12	M	2016-08-01	NA	NA	NovaSeq	12078
LSHTM01-H01	RB27290	good QC, included in analysis	SMC+Rabies vaccine	Burkina Faso	2017-09-18	F	2016-01-01	NA	NA	NovaSeq	11479
LSHTM05-C03	RB33081	good QC, included in analysis	SMC+Rabies vaccine	Burkina Faso	2017-12-22	F	2016-05-01	NA	NA	NovaSeq	11455
LSHTM01-F06	RB10398	good QC, included in analysis	SMC+Rabies vaccine	Burkina Faso	2019-09-04	F	2016-10-01	NA	NA	NovaSeq	11356
LSHTM15-A12	M82450	good QC, included in analysis	SMC+Rabies vaccine	Mali	2017-11-06	M	2016-02-01	NA	NA	NovaSeq	11001
LSHTM05-A06	RB16900	good QC, included in analysis	SMC+Rabies vaccine	Burkina Faso	2017-12-27	F	2016-09-01	NA	NA	NovaSeq	10328
LSHTM06-E04	RB33201	good QC, included in analysis	SMC+Rabies vaccine	Burkina Faso	2017-12-01	F	2016-04-01	NA	NA	NovaSeq	10313
LSHTM10-D03	RB37206	good QC, included in analysis	SMC+Rabies vaccine	Burkina Faso	2019-06-25	M	2015-09-01	NA	NA	NovaSeq	10239
LSHTM13-H06	M82238	good QC, included in analysis	SMC+Rabies vaccine	Mali	2021-11-12	M	2016-09-01	NA	NA	NovaSeq	10203
LSHTM06-E02	RB32477	good QC, included in analysis	SMC+Rabies vaccine	Burkina Faso	2017-10-28	F	2016-09-01	NA	NA	NovaSeq	10177
LSHTM07-E07	RB23136	good QC, included in analysis	SMC+Rabies vaccine	Burkina Faso	2021-11-16	F	2016-06-01	NA	NA	NovaSeq	9907
LSHTM07-F08	RB24620	good QC, included in analysis	SMC+Rabies vaccine	Burkina Faso	2021-06-30	M	2016-10-01	NA	NA	NovaSeq	9841
LSHTM05-F05	RB38722	no reads	SMC+Rabies vaccine	Burkina Faso	2017-11-25	M	2016-07-01	NA	NA	NovaSeq	9764
LSHTM14-B10	M65385	good QC, included in analysis	SMC+Rabies vaccine	Mali	2017-10-08	M	2016-11-01	NA	NA	NovaSeq	9757
LSHTM05-H07	RB27567	good QC, included in analysis	SMC+Rabies vaccine	Burkina Faso	2019-09-04	F	2015-12-01	NA	NA	NovaSeq	9693
LSHTM16-A06	M53148	good QC, included in analysis	SMC+Rabies vaccine	Mali	2021-10-15	F	2016-06-01	NA	NA	NovaSeq	9591
LSHTM03-D02	RB15879	good QC, included in analysis	SMC+Rabies vaccine	Burkina Faso	2019-02-19	M	2016-02-01	NA	NA	NovaSeq	9527
LSHTM01-B06	RB16480	good QC, included in analysis	SMC+Rabies vaccine	Burkina Faso	2017-10-25	M	2015-09-01	NA	NA	NovaSeq	8871
LSHTM03-B07	RB15063	good QC, included in analysis	SMC+Rabies vaccine	Burkina Faso	2019-09-09	F	2015-10-01	NA	NA	NovaSeq	8791
LSHTM04-H12	RB30889	good QC, included in analysis	SMC+Rabies vaccine	Burkina Faso	2019-07-15	M	2016-02-01	NA	NA	NovaSeq	8582
LSHTM02-A10	RB12464	good QC, included in analysis	SMC+Rabies vaccine	Burkina Faso	2019-07-04	M	2016-10-01	NA	NA	NovaSeq	8406
LSHTM08-C07	RB33008	removed due to contamination on plate	SMC+Rabies vaccine	Burkina Faso	2021-01-27	F	2016-06-01	NA	NA	NovaSeq	8317
LSHTM10-D02	RB32234	good QC, included in analysis	SMC+Rabies vaccine	Burkina Faso	2019-08-08	F	2016-11-01	NA	NA	NovaSeq	8158
LSHTM03-C09	RB13078	good QC, included in analysis	SMC+Rabies vaccine	Burkina Faso	2019-11-11	M	2016-07-01	NA	NA	NovaSeq	8139
LSHTM08-E08	RB33960	removed due to contamination on plate	SMC+Rabies vaccine	Burkina Faso	2021-09-10	M	2016-09-01	NA	NA	NovaSeq	7927
LSHTM01-D02	RB20560	good QC, included in analysis	SMC+Rabies vaccine	Burkina Faso	2019-01-08	M	2016-02-01	NA	NA	NovaSeq	7917
LSHTM03-E10	RB38170	good QC, included in analysis	SMC+Rabies vaccine	Burkina Faso	2019-03-31	F	2016-05-01	NA	NA	NovaSeq	7857
LSHTM14-H04	M70391	good QC, included in analysis	SMC+Rabies vaccine	Mali	2017-08-31	F	2016-06-01	NA	NA	NovaSeq	6994
LSHTM01-G08	RB32049	good QC, included in analysis	SMC+Rabies vaccine	Burkina Faso	2017-12-12	M	2015-09-01	NA	NA	NovaSeq	6981
LSHTM17-E10	M70085	good QC, included in analysis	SMC+Rabies vaccine	Mali	2017-12-26	M	2015-12-01	NA	NA	NovaSeq	6739
LSHTM13-D01	M53066	good QC, included in analysis	SMC+Rabies vaccine	Mali	2017-09-19	F	2016-07-01	NA	NA	NovaSeq	6710
LSHTM15-B07	M53656	good QC, included in analysis	SMC+Rabies vaccine	Mali	2017-08-02	M	2016-05-01	NA	NA	NovaSeq	6477
LSHTM07-A04	RB13069	good QC, included in analysis	SMC+Rabies vaccine	Burkina Faso	2021-07-07	M	2016-07-01	NA	NA	NovaSeq	6109
LSHTM04-D01	RB16818	good QC, included in analysis	SMC+Rabies vaccine	Burkina Faso	2019-01-12	F	2016-10-01	NA	NA	NovaSeq	6038
LSHTM02-D01	RB26759	good QC, included in analysis	SMC+Rabies vaccine	Burkina Faso	2017-10-18	M	2016-04-01	NA	NA	NovaSeq	5974
LSHTM13-G08	M54110	good QC, included in analysis	SMC+Rabies vaccine	Mali	2017-12-21	M	2016-03-01	NA	NA	NovaSeq	5806
LSHTM06-C11	RB23946	good QC, included in analysis	SMC+Rabies vaccine	Burkina Faso	2017-10-18	F	2016-05-01	NA	NA	NovaSeq	5736
LSHTM14-A12	M50549	good QC, included in analysis	SMC+Rabies vaccine	Mali	2021-09-11	F	2016-07-01	NA	NA	NovaSeq	5405
LSHTM11-F06	M68048	good QC, included in analysis	SMC+Rabies vaccine	Mali	2018-01-01	F	2015-12-01	NA	NA	NovaSeq	5332
LSHTM05-D11	RB36238	good QC, included in analysis	SMC+Rabies vaccine	Burkina Faso	2017-10-13	M	2015-12-01	NA	NA	NovaSeq	5254
LSHTM07-B04	RB11432	no reads	SMC+Rabies vaccine	Burkina Faso	2021-06-25	F	2016-06-01	NA	NA	NovaSeq	5154
LSHTM12-A11	M68048	good QC, included in analysis	SMC+Rabies vaccine	Mali	2018-01-21	F	2015-12-01	NA	NA	NovaSeq	5040
LSHTM02-G10	RB31532	good QC, included in analysis	SMC+Rabies vaccine	Burkina Faso	2019-06-26	M	2015-11-01	NA	NA	NovaSeq	4990
LSHTM05-G07	RB24783	good QC, included in analysis	SMC+Rabies vaccine	Burkina Faso	2019-11-10	M	2016-09-01	NA	NA	NovaSeq	3377
LSHTM18_A01	M82953	good QC, included in analysis	SMC+RTSS vaccine	Mali	2019-08-08	M	2016-03-01	2019-06-01	68	MiSeq	9828
LSHTM18_A02	M91853	good QC, included in analysis	SMC+Rabies vaccine	Mali	2019-12-03	F	2016-11-01	NA	NA	MiSeq	125606
LSHTM18_A03	M53591	good QC, included in analysis	SMC+Rabies vaccine	Mali	2019-12-09	M	2016-06-01	NA	NA	MiSeq	340678
LSHTM18_A04	M50677	good QC, included in analysis	Placebo+RTSS vaccine	Mali	2019-11-14	M	2016-11-01	2019-06-08	159	MiSeq	7973
LSHTM18_A05	M82317	good QC, included in analysis	Placebo+RTSS vaccine	Mali	2019-10-04	M	2016-08-01	2019-06-06	120	MiSeq	204085
LSHTM18_A06	M77090	good QC, included in analysis	Placebo+RTSS vaccine	Mali	2019-08-12	M	2015-10-01	2019-06-08	65	MiSeq	160513
LSHTM18_A07	M77204	good QC, included in analysis	Placebo+RTSS vaccine	Mali	2019-10-16	F	2016-06-01	2019-06-06	132	MiSeq	26354
LSHTM18_A08	M72162	good QC, included in analysis	SMC+Rabies vaccine	Mali	2019-12-28	M	2015-12-01	NA	NA	MiSeq	127921
LSHTM18_A09	M67966	good QC, included in analysis	Placebo+RTSS vaccine	Mali	2019-10-15	F	2016-01-01	2019-06-01	136	MiSeq	43672
LSHTM18_A10	M80828	good QC, included in analysis	SMC+Rabies vaccine	Mali	2019-12-26	M	2016-10-01	NA	NA	MiSeq	292277
LSHTM18_A11	M64159	good QC, included in analysis	Placebo+RTSS vaccine	Mali	2019-08-25	F	2016-01-01	2019-07-24	32	MiSeq	125601
LSHTM18_A12	M82238	good QC, included in analysis	SMC+Rabies vaccine	Mali	2019-07-02	M	2016-09-01	NA	NA	MiSeq	33961
LSHTM18_B01	M91586	good QC, included in analysis	Placebo+RTSS vaccine	Mali	2019-08-13	M	2016-03-01	2019-06-06	68	MiSeq	229668
LSHTM18_B03	M82396	good QC, included in analysis	SMC+Rabies vaccine	Mali	2019-11-07	F	2015-12-01	NA	NA	MiSeq	66635
LSHTM18_B04	M81323	good QC, included in analysis	SMC+RTSS vaccine	Mali	2019-10-17	F	2016-01-01	2019-06-07	132	MiSeq	16548
LSHTM18_B05	M81139	good QC, included in analysis	Placebo+RTSS vaccine	Mali	2019-09-29	F	2016-07-01	2019-06-07	114	MiSeq	38134
LSHTM18_B06	M95140	good QC, included in analysis	Placebo+RTSS vaccine	Mali	2019-10-23	F	2016-09-01	2019-06-08	137	MiSeq	144013
LSHTM18_B07	M96584	good QC, included in analysis	Placebo+RTSS vaccine	Mali	2019-10-18	F	2016-02-01	2019-06-09	131	MiSeq	303737
LSHTM18_B08	M51473	good QC, included in analysis	Placebo+RTSS vaccine	Mali	2019-09-20	F	2016-02-01	2019-06-08	104	MiSeq	79203
LSHTM18_B09	M82223	good QC, included in analysis	Placebo+RTSS vaccine	Mali	2019-10-27	M	2016-11-01	2019-06-07	142	MiSeq	89427
LSHTM18_B10	M90544	good QC, included in analysis	SMC+RTSS vaccine	Mali	2019-11-20	M	2016-08-01	2019-06-01	172	MiSeq	45670
LSHTM18_B11	M81312	good QC, included in analysis	SMC+RTSS vaccine	Mali	2019-11-27	M	2016-09-01	2019-06-06	174	MiSeq	43980
LSHTM18_B12	M82556	good QC, included in analysis	SMC+Rabies vaccine	Mali	2019-08-08	F	2015-12-01	NA	NA	MiSeq	123934
LSHTM18_C01	M95276	good QC, included in analysis	SMC+Rabies vaccine	Mali	2019-09-12	M	2015-11-01	NA	NA	MiSeq	115622
LSHTM18_C02	M90651	good QC, included in analysis	SMC+Rabies vaccine	Mali	2019-04-20	F	2015-12-01	NA	NA	MiSeq	18939
LSHTM18_C03	M70795	good QC, included in analysis	SMC+Rabies vaccine	Mali	2019-12-09	M	2016-07-01	NA	NA	MiSeq	187193
LSHTM18_C04	M91818	good QC, included in analysis	SMC+RTSS vaccine	Mali	2019-12-05	F	2016-01-01	2019-06-06	182	MiSeq	5399
LSHTM18_C05	M81688	good QC, included in analysis	SMC+RTSS vaccine	Mali	2019-12-18	M	2015-12-01	2019-06-06	195	MiSeq	60498
LSHTM18_C06	M97159	good QC, included in analysis	Placebo+RTSS vaccine	Mali	2019-10-27	F	2016-10-01	2019-06-06	143	MiSeq	88936
LSHTM18_C07	M81652	good QC, included in analysis	SMC+Rabies vaccine	Mali	2019-11-24	F	2015-10-01	NA	NA	MiSeq	135574
LSHTM18_C08	M58363	good QC, included in analysis	SMC+RTSS vaccine	Mali	2019-11-07	F	2015-11-01	2019-06-06	154	MiSeq	54604
LSHTM18_C09	M82080	good QC, included in analysis	Placebo+RTSS vaccine	Mali	2019-12-10	M	2016-02-01	2019-06-06	187	MiSeq	11284
LSHTM18_C10	M96347	good QC, included in analysis	SMC+Rabies vaccine	Mali	2019-11-02	M	2016-01-01	NA	NA	MiSeq	114963
LSHTM18_C11	M82542	good QC, included in analysis	Placebo+RTSS vaccine	Mali	2019-11-29	M	2016-06-01	2019-06-06	176	MiSeq	30613
LSHTM18_C12	M82005	good QC, included in analysis	SMC+Rabies vaccine	Mali	2019-09-13	F	2015-12-01	NA	NA	MiSeq	43809
LSHTM18_D01	M90980	good QC, included in analysis	SMC+Rabies vaccine	Mali	2019-11-07	F	2016-05-01	NA	NA	MiSeq	15212
LSHTM18_D02	M66760	good QC, included in analysis	Placebo+RTSS vaccine	Mali	2019-08-13	F	2016-07-01	2019-06-01	73	MiSeq	47038
LSHTM18_D03	M97714	good QC, included in analysis	Placebo+RTSS vaccine	Mali	2019-11-04	F	2015-10-01	2019-06-08	149	MiSeq	97733
LSHTM18_D04	M77016	good QC, included in analysis	Placebo+RTSS vaccine	Mali	2019-11-10	M	2015-11-01	2019-06-09	154	MiSeq	106565
LSHTM18_D05	M67756	good QC, included in analysis	SMC+Rabies vaccine	Mali	2019-11-16	M	2016-08-01	NA	NA	MiSeq	97922
LSHTM18_D07	M69273	good QC, included in analysis	SMC+Rabies vaccine	Mali	2019-10-13	F	2016-10-01	NA	NA	MiSeq	67552
LSHTM18_D08	M61491	good QC, included in analysis	Placebo+RTSS vaccine	Mali	2019-10-28	M	2016-02-01	2019-06-23	127	MiSeq	86373
LSHTM18_D09	M73631	good QC, included in analysis	Placebo+RTSS vaccine	Mali	2019-07-03	F	2016-01-01	2019-06-09	24	MiSeq	13343
LSHTM18_D10	M75830	good QC, included in analysis	SMC+RTSS vaccine	Mali	2019-10-01	M	2016-10-01	2019-06-09	114	MiSeq	23989
LSHTM18_D11	M70085	good QC, included in analysis	SMC+Rabies vaccine	Mali	2019-10-30	M	2015-12-01	NA	NA	MiSeq	97700
LSHTM18_D12	M77016	good QC, included in analysis	Placebo+RTSS vaccine	Mali	2019-10-18	M	2015-11-01	2019-06-09	131	MiSeq	44961
LSHTM18_E01	M81086	no reads	Placebo+RTSS vaccine	Mali	2019-07-10	F	2016-11-01	2019-06-07	33	MiSeq	26390
LSHTM18_E02	M75824	good QC, included in analysis	SMC+RTSS vaccine	Mali	2019-10-29	M	2016-11-01	2019-06-08	143	MiSeq	17557
LSHTM18_E03	M78323	good QC, included in analysis	SMC+Rabies vaccine	Mali	2019-06-17	F	2015-10-01	NA	NA	MiSeq	57844
LSHTM18_E04	M77170	good QC, included in analysis	SMC+Rabies vaccine	Mali	2019-11-10	F	2016-07-01	NA	NA	MiSeq	32260
LSHTM18_E05	M50425	good QC, included in analysis	SMC+Rabies vaccine	Mali	2019-11-05	F	2016-06-01	NA	NA	MiSeq	53889
LSHTM18_E06	M54107	good QC, included in analysis	SMC+Rabies vaccine	Mali	2019-12-05	M	2016-03-01	NA	NA	MiSeq	110200
LSHTM18_E07	M52495	good QC, included in analysis	SMC+Rabies vaccine	Mali	2019-11-26	M	2015-12-01	NA	NA	MiSeq	70198
LSHTM18_E08	M68841	good QC, included in analysis	SMC+Rabies vaccine	Mali	2019-11-30	M	2015-11-01	NA	NA	MiSeq	121241
LSHTM18_E09	M55970	good QC, included in analysis	Placebo+RTSS vaccine	Mali	2019-08-22	F	2016-03-01	2019-06-07	76	MiSeq	252885
LSHTM18_E10	M66958	good QC, included in analysis	SMC+Rabies vaccine	Mali	2019-09-20	F	2016-08-01	NA	NA	MiSeq	32160
LSHTM18_E12	M80920	good QC, included in analysis	Placebo+RTSS vaccine	Mali	2019-11-11	F	2016-04-01	2019-06-11	153	MiSeq	211730
LSHTM18_F01	M54874	good QC, included in analysis	SMC+Rabies vaccine	Mali	2019-11-12	M	2016-03-01	NA	NA	MiSeq	12957
LSHTM18_F02	M54994	good QC, included in analysis	SMC+Rabies vaccine	Mali	2019-07-15	M	2016-01-01	NA	NA	MiSeq	113013
LSHTM18_F03	M57279	good QC, included in analysis	SMC+Rabies vaccine	Mali	2019-11-26	F	2016-04-01	NA	NA	MiSeq	121556
LSHTM18_F04	M58486	good QC, included in analysis	SMC+Rabies vaccine	Mali	2019-10-27	F	2015-10-01	NA	NA	MiSeq	81806
LSHTM18_F05	M53115	good QC, included in analysis	Placebo+RTSS vaccine	Mali	2019-09-08	F	2016-07-01	2019-06-08	92	MiSeq	77475
LSHTM18_F06	M66773	good QC, included in analysis	SMC+Rabies vaccine	Mali	2019-11-22	F	2016-07-01	NA	NA	MiSeq	388152
LSHTM18_F07	M80623	good QC, included in analysis	SMC+Rabies vaccine	Mali	2019-08-14	F	2015-12-01	NA	NA	MiSeq	111094
LSHTM18_F08	M98087	good QC, included in analysis	SMC+Rabies vaccine	Mali	2019-10-27	F	2016-09-01	NA	NA	MiSeq	58211
LSHTM18_F09	M90107	good QC, included in analysis	Placebo+RTSS vaccine	Mali	2019-10-09	M	2015-11-01	2019-06-07	124	MiSeq	17768
LSHTM18_F10	M79946	good QC, included in analysis	SMC+RTSS vaccine	Mali	2019-11-06	M	2016-03-01	2019-06-01	158	MiSeq	10332
LSHTM18_F11	M68099	good QC, included in analysis	Placebo+RTSS vaccine	Mali	2019-09-28	F	2015-11-01	2019-06-01	119	MiSeq	18797
LSHTM18_F12	M75923	good QC, included in analysis	Placebo+RTSS vaccine	Mali	2019-08-13	M	2016-09-01	2019-06-08	66	MiSeq	86554
LSHTM18_G01	M52557	good QC, included in analysis	SMC+RTSS vaccine	Mali	2019-11-26	M	2015-10-01	2019-06-09	170	MiSeq	15867
LSHTM18_G02	M69002	good QC, included in analysis	SMC+RTSS vaccine	Mali	2019-11-08	M	2016-02-01	2019-06-06	155	MiSeq	233881
LSHTM18_G03	M52495	good QC, included in analysis	SMC+Rabies vaccine	Mali	2019-06-21	M	2015-12-01	NA	NA	MiSeq	271465
LSHTM18_G04	M52910	good QC, included in analysis	SMC+Rabies vaccine	Mali	2019-10-12	F	2016-10-01	NA	NA	MiSeq	83160
LSHTM18_G05	M53001	good QC, included in analysis	SMC+Rabies vaccine	Mali	2019-08-10	F	2016-09-01	NA	NA	MiSeq	89910
LSHTM18_G06	M69037	good QC, included in analysis	SMC+Rabies vaccine	Mali	2019-08-27	M	2016-01-01	NA	NA	MiSeq	8489
LSHTM18_G07	M82475	good QC, included in analysis	Placebo+RTSS vaccine	Mali	2019-10-18	M	2016-01-01	2019-06-06	134	MiSeq	25949
LSHTM18_G08	M53562	good QC, included in analysis	Placebo+RTSS vaccine	Mali	2019-10-15	M	2016-07-01	2019-06-08	129	MiSeq	36067
LSHTM18_G10	M54866	good QC, included in analysis	Placebo+RTSS vaccine	Mali	2019-10-04	F	2015-10-01	2019-06-08	118	MiSeq	131351
LSHTM18_G11	M52504	good QC, included in analysis	SMC+Rabies vaccine	Mali	2019-11-02	M	2015-12-01	NA	NA	MiSeq	11621
LSHTM18_G12	M56758	good QC, included in analysis	SMC+Rabies vaccine	Mali	2019-10-07	F	2015-10-01	NA	NA	MiSeq	26343
LSHTM18_H01	M80577	good QC, included in analysis	Placebo+RTSS vaccine	Mali	2019-12-10	M	2016-04-01	2019-06-06	187	MiSeq	70361
LSHTM18_H02	M50583	good QC, included in analysis	Placebo+RTSS vaccine	Mali	2019-12-23	F	2016-04-01	2019-06-09	197	MiSeq	85581
LSHTM18_H03	M77987	good QC, included in analysis	Placebo+RTSS vaccine	Mali	2019-10-03	M	2016-08-01	2019-06-01	124	MiSeq	276124
LSHTM18_H04	M54172	good QC, included in analysis	SMC+RTSS vaccine	Mali	2019-09-10	M	2016-01-01	2019-06-08	94	MiSeq	16911
LSHTM18_H05	M52411	good QC, included in analysis	SMC+Rabies vaccine	Mali	2019-06-29	M	2016-01-01	NA	NA	MiSeq	37568
LSHTM18_H06	M53889	good QC, included in analysis	SMC+RTSS vaccine	Mali	2019-07-03	F	2016-02-01	2019-06-09	24	MiSeq	10253
LSHTM18_H07	M76803	good QC, included in analysis	SMC+Rabies vaccine	Mali	2019-11-08	M	2016-03-01	NA	NA	MiSeq	14165
LSHTM18_H08	M81495	good QC, included in analysis	SMC+Rabies vaccine	Mali	2019-12-03	F	2016-09-01	NA	NA	MiSeq	25668
LSHTM18_H09	M75446	good QC, included in analysis	SMC+Rabies vaccine	Mali	2019-11-05	F	2016-11-01	NA	NA	MiSeq	14233
LSHTM18_H10	M75889	good QC, included in analysis	Placebo+RTSS vaccine	Mali	2019-10-11	M	2016-10-01	2019-06-08	125	MiSeq	16921
LSHTM18_H11	M79939	good QC, included in analysis	Placebo+RTSS vaccine	Mali	2019-10-12	M	2016-03-01	2019-06-07	127	MiSeq	29709
LSHTM18_H12	M65837	good QC, included in analysis	Placebo+RTSS vaccine	Mali	2019-08-09	F	2016-02-01	2019-06-23	47	MiSeq	106864
LSHTM19_A01	M50868	good QC, included in analysis	SMC+Rabies vaccine	Mali	2019-08-11	M	2016-09-01	NA	NA	MiSeq	117494
LSHTM19_A02	M51095	good QC, included in analysis	SMC+Rabies vaccine	Mali	2019-10-09	M	2016-08-01	NA	NA	MiSeq	71722
LSHTM19_A03	M53160	good QC, included in analysis	Placebo+RTSS vaccine	Mali	2019-10-23	F	2016-05-01	2019-06-08	137	MiSeq	26119
LSHTM19_A04	M67578	good QC, included in analysis	SMC+RTSS vaccine	Mali	2019-11-10	M	2016-05-01	2019-06-01	162	MiSeq	155817
LSHTM19_A05	M53547	good QC, included in analysis	Placebo+RTSS vaccine	Mali	2019-11-12	M	2016-07-01	2019-06-08	157	MiSeq	101408
LSHTM19_A06	M76044	good QC, included in analysis	SMC+Rabies vaccine	Mali	2019-11-19	M	2016-07-01	NA	NA	MiSeq	27479
LSHTM19_A07	M53439	good QC, included in analysis	Placebo+RTSS vaccine	Mali	2019-11-10	M	2016-09-01	2019-06-09	154	MiSeq	224305
LSHTM19_A08	M67391	good QC, included in analysis	SMC+RTSS vaccine	Mali	2019-11-24	M	2016-08-01	2019-06-10	167	MiSeq	143154
LSHTM19_A09	M54888	no reads	SMC+Rabies vaccine	Mali	2019-08-10	M	2016-02-01	NA	NA	MiSeq	32735
LSHTM19_A10	M81601	good QC, included in analysis	SMC+RTSS vaccine	Mali	2019-12-03	F	2016-01-01	2019-06-06	180	MiSeq	81278
LSHTM19_A11	M53281	good QC, included in analysis	SMC+RTSS vaccine	Mali	2019-11-02	M	2016-11-01	2019-06-08	147	MiSeq	6171
LSHTM19_A12	M77612	good QC, included in analysis	SMC+Rabies vaccine	Mali	2019-11-21	F	2016-08-01	NA	NA	MiSeq	30844
LSHTM19_B01	M76096	good QC, included in analysis	Placebo+RTSS vaccine	Mali	2019-11-08	M	2016-06-01	2019-06-08	153	MiSeq	21497
LSHTM19_B03	M76274	good QC, included in analysis	SMC+Rabies vaccine	Mali	2019-11-27	M	2016-05-01	NA	NA	MiSeq	61567
LSHTM19_B04	M68609	good QC, included in analysis	SMC+RTSS vaccine	Mali	2019-11-14	M	2016-03-01	2019-06-11	156	MiSeq	19210
LSHTM19_B05	M53550	no reads	SMC+RTSS vaccine	Mali	2019-12-05	M	2016-07-01	2019-06-08	180	MiSeq	22311
LSHTM19_B06	M80301	good QC, included in analysis	SMC+Rabies vaccine	Mali	2019-12-08	M	2016-06-01	NA	NA	MiSeq	63419
LSHTM19_B07	M80545	good QC, included in analysis	SMC+RTSS vaccine	Mali	2019-10-08	M	2016-09-01	2019-06-06	124	MiSeq	5473
LSHTM19_B08	M77051	no reads	SMC+RTSS vaccine	Mali	2019-12-03	M	2015-10-01	2019-06-09	177	MiSeq	17597
LSHTM19_B09	M50565	good QC, included in analysis	SMC+RTSS vaccine	Mali	2019-11-23	F	2016-05-01	2019-06-08	168	MiSeq	129702
LSHTM19_B10	M53923	good QC, included in analysis	Placebo+RTSS vaccine	Mali	2019-08-15	F	2016-03-01	2019-06-08	68	MiSeq	47703
LSHTM19_B11	M50346	good QC, included in analysis	Placebo+RTSS vaccine	Mali	2019-10-26	F	2016-07-01	2019-06-08	140	MiSeq	52448
LSHTM19_B12	M53798	no reads	SMC+Rabies vaccine	Mali	2019-10-30	F	2016-03-01	NA	NA	MiSeq	42000
LSHTM19_C01	M54250	good QC, included in analysis	SMC+RTSS vaccine	Mali	2019-11-22	M	2016-03-01	2019-06-08	167	MiSeq	228833
LSHTM19_C02	M72916	good QC, included in analysis	Placebo+RTSS vaccine	Mali	2019-10-07	F	2016-07-01	2019-06-09	120	MiSeq	25918
LSHTM19_C03	M68237	good QC, included in analysis	Placebo+RTSS vaccine	Mali	2019-08-17	F	2016-03-01	2019-06-01	77	MiSeq	136649
LSHTM19_C04	M57585	good QC, included in analysis	SMC+Rabies vaccine	Mali	2019-07-02	M	2016-10-01	NA	NA	MiSeq	27359
LSHTM19_C05	M54840	good QC, included in analysis	SMC+Rabies vaccine	Mali	2019-12-16	F	2016-01-01	NA	NA	MiSeq	28504
LSHTM19_C06	M53710	good QC, included in analysis	Placebo+RTSS vaccine	Mali	2019-09-21	M	2016-04-01	2019-06-08	105	MiSeq	266287
LSHTM19_C07	M52300	good QC, included in analysis	SMC+Rabies vaccine	Mali	2019-07-10	M	2016-03-01	NA	NA	MiSeq	5803
LSHTM19_C08	M57492	good QC, included in analysis	Placebo+RTSS vaccine	Mali	2019-11-05	F	2016-05-01	2019-06-06	152	MiSeq	23247
LSHTM19_C09	M50677	good QC, included in analysis	Placebo+RTSS vaccine	Mali	2019-09-25	M	2016-11-01	2019-06-08	109	MiSeq	73782
LSHTM19_C10	M53749	good QC, included in analysis	SMC+Rabies vaccine	Mali	2019-11-20	M	2016-10-01	NA	NA	MiSeq	5543
LSHTM19_C11	M53514	good QC, included in analysis	SMC+Rabies vaccine	Mali	2019-11-07	M	2016-07-01	NA	NA	MiSeq	43534
LSHTM19_C12	M53824	good QC, included in analysis	SMC+RTSS vaccine	Mali	2019-11-13	F	2016-03-01	2019-06-09	157	MiSeq	6507
LSHTM19_D01	M82568	good QC, included in analysis	SMC+Rabies vaccine	Mali	2019-08-13	F	2016-06-01	NA	NA	MiSeq	66393
LSHTM19_D02	M79024	good QC, included in analysis	Placebo+RTSS vaccine	Mali	2019-10-25	F	2016-10-01	2019-06-01	146	MiSeq	42321
LSHTM19_D03	M51870	good QC, included in analysis	Placebo+RTSS vaccine	Mali	2019-12-27	F	2015-12-01	2019-06-08	202	MiSeq	97913
LSHTM19_D04	M76339	good QC, included in analysis	Placebo+RTSS vaccine	Mali	2019-10-12	F	2016-03-01	2019-06-08	126	MiSeq	68004
LSHTM19_D05	M54209	good QC, included in analysis	SMC+RTSS vaccine	Mali	2019-11-30	M	2016-01-01	2019-06-09	174	MiSeq	89450
LSHTM19_D07	M76931	good QC, included in analysis	SMC+Rabies vaccine	Mali	2019-10-10	M	2015-12-01	NA	NA	MiSeq	63150
LSHTM19_D08	M81504	good QC, included in analysis	SMC+Rabies vaccine	Mali	2019-11-05	F	2016-07-01	NA	NA	MiSeq	64033
LSHTM19_D09	M50055	good QC, included in analysis	SMC+Rabies vaccine	Mali	2019-07-06	F	2016-11-01	NA	NA	MiSeq	47651
LSHTM19_D10	M81921	good QC, included in analysis	SMC+Rabies vaccine	Mali	2019-09-11	F	2015-12-01	NA	NA	MiSeq	91630
LSHTM19_D11	M53270	no reads	SMC+Rabies vaccine	Mali	2019-11-11	M	2016-11-01	NA	NA	MiSeq	107911
LSHTM19_D12	M74054	good QC, included in analysis	SMC+Rabies vaccine	Mali	2019-07-02	M	2015-11-01	NA	NA	MiSeq	313153
LSHTM19_E01	M52245	good QC, included in analysis	SMC+RTSS vaccine	Mali	2019-10-31	M	2015-10-01	2019-06-08	145	MiSeq	37119
LSHTM19_E02	M70362	good QC, included in analysis	SMC+Rabies vaccine	Mali	2019-11-24	F	2016-07-01	NA	NA	MiSeq	147639
LSHTM19_E03	M50235	good QC, included in analysis	Placebo+RTSS vaccine	Mali	2019-09-13	F	2016-09-01	2019-06-09	96	MiSeq	13727
LSHTM19_E04	M68885	good QC, included in analysis	SMC+Rabies vaccine	Mali	2019-11-30	M	2015-10-01	NA	NA	MiSeq	312942
LSHTM19_E05	M51943	good QC, included in analysis	SMC+Rabies vaccine	Mali	2019-06-21	M	2016-04-01	NA	NA	MiSeq	39893
LSHTM19_E06	M54529	good QC, included in analysis	SMC+RTSS vaccine	Mali	2019-11-20	F	2016-06-01	2019-06-08	165	MiSeq	5380
LSHTM19_E07	M61308	good QC, included in analysis	SMC+Rabies vaccine	Mali	2019-11-23	F	2016-01-01	NA	NA	MiSeq	38355
LSHTM19_E08	M75088	good QC, included in analysis	Placebo+RTSS vaccine	Mali	2019-06-26	M	2016-07-01	2019-06-06	20	MiSeq	23361
LSHTM19_E09	M78816	good QC, included in analysis	SMC+Rabies vaccine	Mali	2019-10-16	F	2016-05-01	NA	NA	MiSeq	77345
LSHTM19_E10	M54476	good QC, included in analysis	Placebo+RTSS vaccine	Mali	2019-08-07	F	2016-08-01	2019-06-09	59	MiSeq	99207
LSHTM19_E12	M56794	no reads	Placebo+RTSS vaccine	Mali	2019-10-18	M	2015-11-01	2019-06-23	117	MiSeq	256816
LSHTM19_F01	M50624	no reads	SMC+Rabies vaccine	Mali	2019-11-03	M	2016-11-01	NA	NA	MiSeq	50588
LSHTM19_F02	M61587	good QC, included in analysis	Placebo+RTSS vaccine	Mali	2019-10-03	M	2016-03-01	2019-07-18	77	MiSeq	33343
LSHTM19_F03	M53422	good QC, included in analysis	SMC+Rabies vaccine	Mali	2019-11-29	M	2016-09-01	NA	NA	MiSeq	179248
LSHTM19_F04	M57559	good QC, included in analysis	SMC+Rabies vaccine	Mali	2019-09-06	M	2016-11-01	NA	NA	MiSeq	29594
LSHTM19_F05	M70153	good QC, included in analysis	SMC+RTSS vaccine	Mali	2019-07-15	M	2015-11-01	2019-06-09	36	MiSeq	15620
LSHTM19_F06	M57822	good QC, included in analysis	Placebo+RTSS vaccine	Mali	2019-11-09	M	2016-11-01	2019-06-06	156	MiSeq	23002
LSHTM19_F07	M79581	good QC, included in analysis	SMC+RTSS vaccine	Mali	2019-11-04	M	2016-09-01	2019-06-01	156	MiSeq	342321
LSHTM19_F08	M57406	good QC, included in analysis	Placebo+RTSS vaccine	Mali	2019-12-03	F	2016-07-01	2019-06-06	180	MiSeq	16286
LSHTM19_F09	M53351	good QC, included in analysis	SMC+RTSS vaccine	Mali	2019-11-08	M	2016-10-01	2019-06-08	153	MiSeq	80476
LSHTM19_F10	M76931	good QC, included in analysis	SMC+Rabies vaccine	Mali	2019-09-06	M	2015-12-01	NA	NA	MiSeq	95849
LSHTM19_F11	M54149	good QC, included in analysis	SMC+Rabies vaccine	Mali	2019-11-22	M	2016-03-01	NA	NA	MiSeq	83825
LSHTM19_F12	M52364	good QC, included in analysis	SMC+Rabies vaccine	Mali	2019-08-15	M	2016-02-01	NA	NA	MiSeq	125790
LSHTM19_G01	M50791	good QC, included in analysis	Placebo+RTSS vaccine	Mali	2019-09-18	M	2016-10-01	2019-06-09	101	MiSeq	46648
LSHTM19_G02	M50371	good QC, included in analysis	Placebo+RTSS vaccine	Mali	2019-09-13	F	2016-07-01	2019-06-09	96	MiSeq	67694
LSHTM19_G03	M53656	good QC, included in analysis	SMC+Rabies vaccine	Mali	2019-07-03	M	2016-05-01	NA	NA	MiSeq	16923
LSHTM19_G04	M52965	good QC, included in analysis	SMC+Rabies vaccine	Mali	2019-11-12	F	2016-10-01	NA	NA	MiSeq	160497
LSHTM19_G05	M52158	good QC, included in analysis	SMC+Rabies vaccine	Mali	2019-08-13	M	2016-01-01	NA	NA	MiSeq	70263
LSHTM19_G06	M52050	good QC, included in analysis	SMC+Rabies vaccine	Mali	2019-09-12	M	2016-02-01	NA	NA	MiSeq	27327
LSHTM19_G07	M50029	good QC, included in analysis	Placebo+RTSS vaccine	Mali	2019-10-08	F	2016-11-01	2019-06-08	122	MiSeq	5592
LSHTM19_G08	M50478	good QC, included in analysis	SMC+Rabies vaccine	Mali	2019-12-04	F	2016-05-01	NA	NA	MiSeq	12132
LSHTM19_G10	M52420	good QC, included in analysis	Placebo+RTSS vaccine	Mali	2019-10-28	M	2016-01-01	2019-06-08	142	MiSeq	100930
LSHTM19_G11	M68567	good QC, included in analysis	Placebo+RTSS vaccine	Mali	2019-02-01	M	2016-03-01	2018-06-09	237	MiSeq	15355
LSHTM19_G12	M90320	good QC, included in analysis	SMC+RTSS vaccine	Mali	2019-11-16	M	2016-04-01	2019-06-11	158	MiSeq	15376
LSHTM19_H01	M81261	good QC, included in analysis	SMC+RTSS vaccine	Mali	2019-11-08	M	2016-06-01	2019-06-06	155	MiSeq	155840
LSHTM19_H02	M91749	good QC, included in analysis	SMC+RTSS vaccine	Mali	2019-12-06	M	2016-11-01	2019-06-07	182	MiSeq	9486
LSHTM19_H03	M74701	good QC, included in analysis	SMC+Rabies vaccine	Mali	2019-11-05	F	2015-10-01	NA	NA	MiSeq	19907
LSHTM19_H04	M75900	good QC, included in analysis	SMC+Rabies vaccine	Mali	2019-11-19	M	2016-09-01	NA	NA	MiSeq	6145
LSHTM19_H05	M76618	good QC, included in analysis	Placebo+RTSS vaccine	Mali	2019-09-02	F	2015-12-01	2019-06-08	86	MiSeq	44932
LSHTM19_H06	M66342	good QC, included in analysis	SMC+RTSS vaccine	Mali	2019-09-04	M	2015-12-01	2019-06-07	89	MiSeq	262827
LSHTM19_H07	M53384	good QC, included in analysis	SMC+Rabies vaccine	Mali	2019-12-29	M	2016-10-01	NA	NA	MiSeq	35137
LSHTM19_H08	M82013	good QC, included in analysis	Placebo+RTSS vaccine	Mali	2019-09-03	M	2016-04-01	2019-06-06	89	MiSeq	43015
LSHTM19_H09	M67525	good QC, included in analysis	SMC+RTSS vaccine	Mali	2019-12-10	M	2016-06-01	2019-06-01	192	MiSeq	8348
LSHTM19_H10	M56366	no reads	SMC+RTSS vaccine	Mali	2019-12-03	F	2016-07-01	2019-06-11	175	MiSeq	7576
LSHTM19_H11	M74492	good QC, included in analysis	SMC+Rabies vaccine	Mali	2019-11-13	M	2016-07-01	NA	NA	MiSeq	167431
LSHTM19_H12	M54110	good QC, included in analysis	SMC+Rabies vaccine	Mali	2019-10-30	M	2016-03-01	NA	NA	MiSeq	37640
